# Supplementary material for: Evolution, diversification, and expression of KNOX proteins in plants
Source: Front Plant Sci. 2015 Oct 23;6:882. doi: 10.3389/fpls.2015.00882 (PMC4617109; doi:10.3389/fpls.2015.00882)
Supplement: Supplementary Table 2 — Excel spreadsheet with G. max expression data. [file Table2.XLS]

## Sheet: gmax_parsing
Sample	01G028300.1	01G214800.1	02G036900.1	03G231100.3	04G049500.1	04G064100.1	04G185100.1	06G065200.1	07G263600.1	08G284300.1	09G007500.1	09G095700.2	10G147000.1	11G027100.1	14G047000.2	14G091200.1	14G112400.2	15G111900.2	15G202200.2	17G010200.1	17G104800.3	17G132600.1	17G215500.2	18G141200.1	19G228300.1	20G097500.2	U039200.2	knatm_cds1_chr07	knatm_cds2_chr07	knatm_cds3_chr02
GSM1385474: Soybean Cotyledon Stage Seed Coat Outer Integument-Biological replicate 1	-4.01111	-0.920068	-4.01111	-4.01111	-4.01111	0.488699	-4.01111	-0.545375	-4.01111	-4.01111	-0.966588	-4.01111	-4.01111	0.237384	-4.01111	-3.31796	0.178544	-4.01111	-0.966588	-4.01111	-2.40167	-1.01538	1.39606	-4.01111	-3.31796	-4.01111	-4.01111	-4.01111	-4.01111	-4.01111
GSM1123221: Soybean Early Maturation Seed Coat Hourglass-Biological Replicate 2	-5.22645	-0.422432	-5.22645	-5.22645	-5.22645	-2.28201	-5.22645	-1.41979	-5.22645	-5.22645	-5.22645	-5.22645	-4.53331	0.353277	-5.22645	-5.22645	-0.832003	-5.22645	-0.48152	-5.22645	-2.5874	1.6436	0.371969	-5.22645	-5.22645	-4.12784	-5.22645	-5.22645	-5.22645	-5.22645
GSM1398262: Soybean Early Maturation Axis Stele- biological replicate 1	-4.06842	-4.76157	-2.81566	-2.19662	-2.19662	-1.58351	-4.76157	-1.39427	0.208247	0.0424544	1.73822	-4.76157	-3.15213	-2.96981	2.40547	1.52257	-1.23521	0.458789	-3.66295	-4.06842	-4.76157	-1.29583	-0.186856	-2.96981	-4.76157	-3.15213	0.706493	-4.06842	-4.76157	-4.76157
GSM1123224: Soybean Early Maturation Seed Coat Palisade-Biological Replicate 3	-5.19833	-5.19833	-4.50518	-5.19833	-5.19833	0.265502	-5.19833	-1.08746	-4.50518	-5.19833	-4.50518	-5.19833	-5.19833	-0.633981	-5.19833	-3.81203	0.0166064	-4.50518	-3.81203	-5.19833	-4.09972	-0.506981	0.937236	-5.19833	-5.19833	-5.19833	-5.19833	-5.19833	-5.19833	-5.19833
GSM1398279: Soybean Early Maturation Seed Coat Parenchyma- biological replicate 2	-4.65343	-0.349361	-4.65343	-4.65343	-3.04399	0.440324	-4.65343	-0.296718	-4.65343	-4.65343	-3.04399	-3.96028	-0.41932	0.974195	-4.65343	-3.55481	0.244413	-4.65343	-0.283979	-4.65343	-1.32122	-0.479039	1.51199	-4.65343	-3.55481	-4.65343	-4.65343	-3.96028	-3.96028	-4.65343
GSM1385467: Soybean Cotyledon Stage Seed Coat Epidermis-Biological replicate 3	-4.3358	-2.38989	-3.64265	-4.3358	-4.3358	-0.146143	-4.3358	-1.11692	-4.3358	-3.64265	-4.3358	-4.3358	-4.3358	-0.646918	-4.3358	-4.3358	-0.101691	-4.3358	-0.241453	-4.3358	-3.64265	-1.24476	0.751799	-4.3358	-4.3358	-4.3358	-4.3358	-4.3358	-4.3358	-4.3358
GSM1385453: Soybean Cotyledon Stage Embryo Proper Axis-Biological replicate 1	-2.09937	-3.70881	-1.03466	-1.51158	-3.30334	-0.738391	-4.40195	-0.818434	1.41516	1.05337	2.75889	-3.01566	0.0288643	-2.20473	1.16257	1.14322	-0.905445	0.930766	-0.713073	-3.30334	-3.30334	-1.62936	0.58848	-0.59529	-1.14386	0.162396	0.325435	-2.79251	-1.56874	-4.40195
GSM1398276: Soybean Early Maturation Endosperm- biological replicate 1	-4.55606	-4.55606	-2.94662	-4.55606	-4.55606	-2.7643	-4.55606	-2.25347	-3.45745	-2.61015	-4.55606	-4.55606	-4.55606	-3.86291	-3.45745	-2.7643	-0.307564	-4.55606	-4.55606	-4.55606	-0.794859	0.597232	3.54228	-4.55606	-4.55606	-4.55606	-4.55606	-3.86291	-4.55606	-4.55606
GSM1385465: Soybean Cotyledon Stage Seed Coat Epidermis-Biological replicate 1	-4.76285	-2.1979	-4.0697	-4.76285	-2.56563	-0.432116	-4.76285	-1.32886	-4.76285	-4.76285	-4.76285	-4.76285	-4.76285	-0.241061	-4.76285	-4.0697	-0.344009	-4.76285	-0.573195	-4.76285	-4.0697	0.18591	0.81688	-3.66424	-3.66424	-4.76285	-4.76285	-4.76285	-4.76285	-4.76285
GSM1385460: Soybean Cotyledon Stage Endosperm-Biological replicate 2	-3.00836	-3.92465	-1.43975	-4.6178	-3.92465	-1.84521	-3.92465	-1.67336	-1.35971	-4.6178	-4.6178	-4.6178	-3.23151	-4.6178	-4.6178	-3.51919	-1.72743	-4.6178	-3.00836	-4.6178	-3.51919	-1.39893	1.15985	-4.6178	-4.6178	-4.6178	-3.00836	-4.6178	-4.6178	-4.6178
GSM1385457: Soybean Cotyledon Stage Embryo Proper Cotyledon-Biological replicate 2	-3.99978	0.632517	-4.69293	-5.38608	-5.38608	-0.908739	-5.38608	-1.85972	-2.67803	-5.38608	-3.77664	-4.69293	-3.30663	0.8639	-4.69293	-4.69293	-1.01663	-2.98818	1.3568	-2.98818	0.189873	-0.480801	0.745151	-5.38608	-5.38608	-4.28746	-5.38608	-5.38608	-3.77664	-5.38608
GSM1398274: Soybean Early Maturation Cotyledon Adaxial Parenchyma- biological replicate 4	-5.22005	-1.00054	-5.22005	-5.22005	-4.52691	-0.709193	-4.12144	-0.575661	-5.22005	-5.22005	-5.22005	-4.52691	-5.22005	-0.698264	-5.22005	-4.12144	-1.21272	-5.22005	-1.14251	-5.22005	-0.285578	-1.69369	0.131806	-4.52691	-3.27414	-5.22005	-5.22005	-4.12144	-5.22005	-5.22005
GSM1380778: Soybean Globular Stage Endosperm-Biological replicate 3	-4.18759	-2.93482	-2.39583	-4.88073	-4.88073	-0.873401	-2.04752	-1.99036	-3.49444	-2.68351	-3.49444	-4.88073	-3.78212	0.695215	-4.88073	-4.88073	-2.68351	-4.88073	-3.49444	-4.18759	-4.18759	-3.78212	-1.83621	-4.18759	-4.88073	-4.88073	-4.88073	-4.88073	-4.88073	-4.88073
GSM1398254: Soybean Early Maturation Axis Epidermis- biological replicate 4	-2.292	-5.12521	-0.540243	-0.296896	-1.25401	-2.23484	-5.12521	0.601638	-1.56986	1.59138	-1.46165	-4.43206	-1.08216	-5.12521	-2.6403	0.207509	-3.33345	-2.03417	-2.82263	-2.18077	-5.12521	-1.51429	0.121814	-4.43206	-2.72731	-0.550499	-1.29657	-5.12521	-5.12521	-5.12521
GSM1385461: Soybean Cotyledon Stage Endosperm-Biological replicate 3	-1.65957	-4.29862	-0.772264	-4.29862	-4.29862	-0.931329	-3.60548	-1.65957	-1.35419	-3.20001	-4.29862	-4.29862	-3.60548	-2.50687	-4.29862	-3.20001	-1.73368	-4.29862	-2.1014	-4.29862	-2.35271	-0.897427	1.59853	-4.29862	-4.29862	-4.29862	-4.29862	-3.60548	-4.29862	-4.29862
GSM1123205: Soybean Early Maturation Axis Parenchyma-Biological replicate 2	-1.42823	-4.92474	-2.03437	-4.92474	-2.62215	-0.954445	-4.23159	-1.39838	1.61195	0.969666	2.13574	-4.92474	-1.31382	-4.92474	-0.026897	1.33101	-1.31382	0.388469	-1.74668	-3.53844	-4.92474	-1.70586	-0.505896	-2.8453	-3.3153	-1.88021	0.445901	-4.92474	-4.92474	-4.92474
GSM1385469: Soybean Cotyledon Stage Seed Coat Hilum-Biological replicate 2	-4.70388	-2.75797	-3.31759	-4.70388	-4.70388	-0.386394	-4.01073	-0.0987118	-2.21898	-4.70388	-4.70388	-4.70388	-3.31759	0.563976	-4.70388	-4.70388	-0.171282	-4.70388	-1.20737	-1.33659	-0.593008	-1.14853	0.201393	-4.70388	-4.70388	-4.70388	-4.70388	-4.01073	-4.70388	-4.70388
GSM1380797: Soybean Globular Stage Suspensor-Biological replicate 2	-4.88557	-4.88557	-3.27614	-4.88557	-4.88557	-1.94113	-2.58299	-0.825131	-4.19243	-4.19243	-1.33023	-4.88557	-3.09381	-3.78696	-4.88557	-4.19243	-0.516126	-3.78696	-4.88557	-4.88557	-4.88557	-2.68835	-0.260601	-4.88557	-2.93966	-4.88557	-4.88557	-4.88557	-4.88557	-4.88557
GSM1385450: Soybean Cotyledon Stage Embryo Proper-Biological replicate 1	-3.33679	0.352089	-2.4205	-3.33679	-3.33679	-0.662642	-4.72308	-1.46499	0.326771	-0.791259	1.20384	-3.33679	-1.25735	0.585183	-0.612211	-0.257177	-0.985415	-0.148374	1.75849	-2.64364	0.740747	-0.662642	0.42441	-2.32519	-2.64364	-1.16774	-1.50421	-4.02994	-1.46499	-4.72308
GSM1380787: Soybean Globular Stage Seed Coat Hilum-Biological replicate 2	-4.49906	-0.0923358	-2.41961	-4.49906	-3.80591	-0.104606	-3.80591	-0.371921	-3.80591	-4.49906	-4.49906	-3.80591	-4.49906	0.648439	-4.49906	-4.49906	-0.236375	-4.49906	0.704952	-2.88962	-1.45453	-1.72647	-1.00255	-4.49906	-3.80591	-3.80591	-4.49906	-3.40044	-4.49906	-4.49906
GSM1123216: Soybean Early Maturation Seed Coat Hilum-Biological Replicate 2	-5.06981	-2.76722	-2.99037	-4.37666	-5.06981	-0.650967	-4.37666	-0.59247	-4.37666	-5.06981	-5.06981	-4.37666	-3.97119	0.506142	-5.06981	-4.37666	-1.00936	-5.06981	-2.29722	-3.68351	-1.06247	2.34957	0.319264	-3.27805	-5.06981	-5.06981	-5.06981	-4.37666	-5.06981	-5.06981
GSM1380798: Soybean Globular Stage Suspensor-Biological replicate 3	-4.14856	-4.14856	-4.14856	-4.14856	-4.14856	-2.76227	-4.14856	-2.3568	-1.05752	-3.45541	-1.66365	-4.14856	-2.3568	-4.14856	-4.14856	-2.3568	-0.0214264	-1.95134	-3.45541	-4.14856	-4.14856	-2.20265	0.578827	-3.45541	-2.06912	-4.14856	-4.14856	-4.14856	-4.14856	-4.14856
GSM1380785: Soybean Globular Stage Seed Coat Epidermis-Biological replicate 6	-3.31655	-2.62341	-2.62341	-4.0097	-4.0097	-0.159553	-4.0097	-0.642404	-4.0097	-4.0097	-4.0097	-4.0097	-4.0097	0.133435	-4.0097	-2.91109	0.359748	-4.0097	0.653739	-4.0097	-2.21794	-1.6118	1.19431	-4.0097	-4.0097	-4.0097	-4.0097	-4.0097	-4.0097	-4.0097
GSM1123218: Soybean Early Maturation Root Tip-Biological replicate 2	-2.7144	-4.79385	-3.0891	-4.1007	-5.48699	-1.84941	-4.79385	-0.642805	-1.96063	-1.37612	0.93463	-4.1007	-1.7028	-5.48699	-3.87755	-1.15626	-2.05301	-0.368998	-4.79385	-2.84793	-4.79385	-1.18293	-0.144658	-5.48699	-1.77342	-5.48699	-3.00209	-5.48699	-3.54108	-5.48699
GSM1380796: Soybean Globular Stage Suspensor-Biological replicate 1	-3.84139	-3.84139	-1.89548	-3.84139	-3.84139	-1.76195	-3.84139	-1.53881	0.528057	-2.23195	-0.177829	-3.84139	0.332997	-3.84139	-3.84139	-2.74278	-0.0572008	-1.0688	-3.84139	-3.84139	-3.84139	-1.53881	1.35711	-2.74278	-2.74278	-3.84139	-3.84139	-3.84139	-3.84139	-3.84139
GSM1385464: Soybean Cotyledon Stage Seed Coat Endothelium-Biological replicate 3	-4.84517	-4.84517	-2.13712	-4.84517	-4.15202	0.336614	-3.45887	-0.568503	-4.84517	-4.84517	-4.84517	-4.84517	-4.84517	-2.76573	-4.84517	-4.84517	-1.75413	-4.84517	-0.12667	-4.84517	-4.84517	-1.26165	1.30116	-4.84517	-4.84517	-4.84517	-4.84517	-4.84517	-4.84517	-4.84517
GSM1380786: Soybean Globular Stage Seed Coat Hilum-Biological replicate 1	-4.39527	-0.0132444	-4.39527	-4.39527	-3.29666	0.17944	-4.39527	-0.424979	-3.70212	-4.39527	-4.39527	-4.39527	-3.70212	0.416913	-4.39527	-3.70212	-0.146776	-4.39527	1.00289	-3.70212	-0.588609	-1.99738	-0.424979	-4.39527	-4.39527	-4.39527	-4.39527	-3.70212	-4.39527	-4.39527
GSM1380806: Soybean Heart Stage Seed Coat Endothelium-Biological replicate 3	-4.42002	-2.62826	-3.72687	-4.42002	-4.42002	0.583925	-4.42002	-1.05273	-4.42002	-4.42002	-4.42002	-3.72687	-4.42002	-2.34058	-4.42002	-4.42002	-3.32141	-4.42002	1.06062	-3.72687	-3.72687	-1.78096	0.623404	-4.42002	-4.42002	-4.42002	-4.42002	-4.42002	-4.42002	-4.42002
GSM1398259: Soybean Early Maturation Axis Shoot Apical Meristem- biological replicate 2	-2.08396	-4.1634	-1.56071	-3.06479	-1.91211	-0.729415	-4.85655	-0.539061	2.61424	0.106295	1.24152	-3.75794	-4.1634	-2.08396	2.59178	-0.729415	-4.85655	0.734437	-4.1634	-1.59845	-4.85655	-2.45865	-3.47026	-2.91064	-3.47026	-0.745676	-3.75794	-4.85655	-3.75794	-4.85655
GSM1385463: Soybean Cotyledon Stage Seed Coat Endothelium-Biological replicate 2	-4.64952	-4.64952	-4.64952	-4.64952	-3.55091	0.492141	-3.95638	-0.888323	-4.64952	-4.64952	-4.64952	-4.64952	-4.64952	-2.57008	-4.64952	-4.64952	-2.08457	-4.64952	0.00443764	-4.64952	-3.95638	-1.066	1.34693	-4.64952	-4.64952	-4.64952	-4.64952	-4.64952	-4.64952	-4.64952
GSM1123212: Soybean Early Maturation Cotyledon Vasculature-Biological replicate 1	-5.15714	-1.37295	-5.15714	-5.15714	-5.15714	-1.24511	-4.05852	-1.6914	-5.15714	-5.15714	-5.15714	-5.15714	-4.05852	-1.16815	-5.15714	-4.05852	-0.353116	-5.15714	0.437574	-5.15714	-1.26532	-1.6914	0.836824	-3.77084	-5.15714	-5.15714	-5.15714	-5.15714	-1.49358	-5.15714
GSM1385472: Soybean Cotyledon Stage Seed Coat Inner Integument-Biological replicate 2	-4.33938	-2.72994	-4.33938	-4.33938	-2.95309	0.431304	-4.33938	0.550969	-4.33938	-4.33938	-4.33938	-4.33938	-4.33938	-2.72994	-3.64623	-4.33938	0.30501	-4.33938	0.897062	-4.33938	-3.64623	0.587873	1.83023	-4.33938	-4.33938	-4.33938	-4.33938	-4.33938	-4.33938	-4.33938
GSM1380780: Soybean Globular Stage Seed Coat Endothelium-Biological replicate 1	-4.71054	-3.61193	-4.71054	-4.71054	-3.32425	1.14166	-2.91878	-1.12702	-4.71054	-4.01739	-2.91878	-4.71054	-4.71054	-2.07148	-4.71054	-4.71054	-1.66602	-4.71054	0.931365	-4.01739	-4.01739	-3.1011	0.216712	-3.61193	-4.01739	-4.71054	-4.71054	-4.71054	-4.71054	-4.71054
GSM1123213: Soybean Early Maturation Cotyledon Vasculature-Biological replicate 2	-5.00997	-1.20331	-5.00997	-5.00997	-5.00997	-1.37239	-2.93053	-1.34641	-5.00997	-4.31682	-5.00997	-5.00997	-4.31682	-1.71414	-5.00997	-5.00997	-0.899098	-5.00997	0.247523	-5.00997	-1.83192	-1.18133	0.813074	-5.00997	-5.00997	-5.00997	-5.00997	-5.00997	-2.52507	-5.00997
GSM1385478: Soybean Cotyledon Stage Suspensor-Biological replicate 2	-3.84484	-3.84484	-1.7654	-3.84484	-3.84484	-3.15169	-3.84484	-1.44694	-3.84484	-1.13679	-2.05308	-3.84484	-0.709344	-3.84484	-3.84484	-3.84484	-3.15169	-1.54225	-2.45854	-3.84484	-1.89893	-1.13679	1.21141	-3.84484	-3.84484	-3.84484	-3.84484	-3.84484	-3.84484	-3.84484
GSM1398277: Soybean Early Maturation Endosperm- biological replicate 2	-3.47565	-5.42156	-4.03526	-5.42156	-5.42156	-2.47712	-4.72841	-1.47031	-2.53119	-3.6298	-4.03526	-5.42156	-5.42156	-3.22433	-5.42156	-4.32295	-1.8952	-4.72841	-4.03526	-5.42156	-2.37704	-0.617537	1.66434	-5.42156	-5.42156	-5.42156	-5.42156	-4.72841	-5.42156	-5.42156
GSM1380807: Soybean Heart Stage Seed Coat Endothelium-Biological replicate 4	-4.52448	-2.57857	-4.52448	-4.52448	-4.52448	-0.035842	-4.52448	-1.52875	-4.52448	-4.52448	-4.52448	-3.83133	-4.52448	-3.42587	-4.52448	-4.52448	-2.44504	-4.52448	1.19255	-4.52448	-4.52448	-1.75189	0.695877	-4.52448	-4.52448	-4.52448	-4.52448	-4.52448	-4.52448	-4.52448
GSM1398257: Soybean Early Maturation Axis Plumules- biological replicate 3	-3.73132	0.45327	-2.75049	-2.75049	-4.82993	-1.00129	-4.82993	-0.499201	-2.75049	-1.49773	-4.13679	-3.73132	-2.12188	1.05894	-2.88402	-1.04574	-3.44364	-4.82993	-1.88549	-3.44364	-4.13679	0.0142532	-0.859642	-2.52735	-1.24641	-0.958733	-2.26498	-1.78541	-0.0259128	-2.75049
GSM1380776: Soybean Globular Stage Embryo Proper-Biological replicate 6	-2.8865	-3.80279	-0.85835	-4.49594	-4.49594	-1.27706	-4.49594	-2.55003	0.438538	0.459891	2.42671	-2.8865	-1.27706	-4.49594	-4.49594	-4.49594	-2.8865	0.348251	-1.45141	-4.49594	-4.49594	-2.29871	0.836782	-0.807057	-4.49594	-4.49594	-4.49594	-4.49594	-4.49594	-4.49594
GSM1380790: Soybean Globular Stage Seed Coat Inner Integument-Biological replicate 2	-4.4787	-3.78556	-2.28148	-1.77065	-1.83965	0.0211053	-4.4787	-0.161216	-2.86927	-3.38009	-2.53279	-4.4787	-4.4787	-2.68694	-4.4787	-2.68694	0.819613	-3.78556	1.07812	-4.4787	-0.867786	-0.607503	1.86693	-4.4787	-0.952344	-4.4787	-4.4787	-4.4787	-4.4787	-4.4787
GSM1380801: Soybean Heart Stage Embryo Proper-Biological replicate 3	-2.48693	0.508806	-1.89914	-2.99775	-4.09636	-0.960869	-4.09636	-1.79378	0.221124	0.137743	1.74718	-2.71007	-0.541016	0.914272	-2.99775	-2.99775	-2.3046	0.285663	0.046771	-3.40322	-4.09636	-1.32377	-0.407484	-1.15192	-2.71007	-1.45731	-4.09636	-3.40322	-1.15192	-4.09636
GSM1385454: Soybean Cotyledon Stage Embryo Proper Axis-Biological replicate 2	-0.87637	-2.99663	-0.457659	-0.959751	-2.48581	-0.484328	-4.09525	-1.15081	0.979928	0.860581	2.75488	-4.09525	-0.598738	-2.70895	1.90121	1.72187	-1.05072	1.23263	-0.334046	-1.3872	-3.4021	-1.26203	0.124262	-0.224045	-1.0042	0.577583	1.46158	-2.70895	-1.32266	-4.09525
GSM1380777: Soybean Globular Stage Endosperm-Biological replicate 2	-4.63559	-3.94245	-2.2377	-4.63559	-3.94245	-1.02468	-1.3775	-1.30339	-4.63559	-3.02616	-4.63559	-4.63559	-3.53698	-0.0712453	-4.63559	-4.63559	-1.5001	-4.63559	-2.68968	-4.63559	-2.84383	-3.2493	-1.20161	-4.63559	-4.63559	-4.63559	-4.63559	-4.63559	-4.63559	-4.63559
GSM1380784: Soybean Globular Stage Seed Coat Epidermis-Biological replicate 5	-4.69707	-1.43897	-3.59846	-4.69707	-2.39448	-0.569936	-4.69707	-1.17071	-4.69707	-4.69707	-4.69707	-4.69707	-4.00392	-0.0431096	-4.69707	-4.69707	-0.708086	-4.69707	0.955419	-3.31078	-4.00392	-1.11355	0.766762	-4.69707	-4.69707	-4.69707	-4.69707	-4.69707	-4.69707	-4.69707
GSM1123214: Soybean Early Maturation Endosperm-Biological replicate 3	-3.95816	-3.95816	-5.34445	-5.34445	-5.34445	-2.40001	-3.95816	-1.58325	-5.34445	-3.04187	-5.34445	-4.6513	-3.26501	-4.24584	-5.34445	-5.34445	-3.04187	-5.34445	-2.40001	-5.34445	-4.6513	-0.573766	1.6159	-5.34445	-5.34445	-5.34445	-5.34445	-5.34445	-5.34445	-5.34445
GSM1123207: Soybean Early Maturation Axis Vasculature-Biological replicate 2	-1.96716	-4.96289	-1.35197	-2.25484	-1.24932	-1.70479	-4.96289	-1.13425	1.38974	0.639228	2.06973	-3.35345	-0.992599	-4.96289	0.773681	1.9676	-1.01165	0.80855	-1.27401	-2.25484	-4.96289	-1.66705	1.041	-0.52024	-1.5956	-1.78484	1.03852	-4.26974	-2.1903	-4.96289
GSM1385456: Soybean Cotyledon Stage Embryo Proper Cotyledon-Biological replicate 1	-5.05666	0.350512	-5.05666	-5.05666	-5.05666	-0.929525	-4.36351	-1.56015	-2.75407	-5.05666	-3.67037	-3.95805	-3.95805	0.670188	-5.05666	-5.05666	-1.62267	-2.85943	1.27662	-2.4176	0.179782	-0.687212	0.26146	-5.05666	-5.05666	-5.05666	-5.05666	-5.05666	-2.97722	-5.05666
GSM1380809: Soybean Heart Stage Seed Coat Epidermis-Biological replicate 2	-3.15307	-1.64899	-2.74761	-4.53936	-4.53936	-1.28127	-4.53936	-1.36131	-4.53936	-4.53936	-4.53936	-4.53936	-2.74761	-0.0395552	-4.53936	-4.53936	-0.850485	-4.53936	-1.32049	-4.53936	-4.53936	-1.70615	0.248127	-4.53936	-4.53936	-4.53936	-4.53936	-4.53936	-4.53936	-4.53936
GSM1397266: Soybean Early Maturation Stage Axis Stele-Biological replicate 1	-2.24417	-2.24417	-2.24417	-2.24417	-2.24417	-2.24417	-2.24417	-2.24417	-2.24417	-2.24417	-2.24417	-2.24417	-2.24417	-2.24417	-0.164732	-2.24417	-2.24417	-2.24417	-2.24417	-2.24417	-2.24417	-2.24417	-2.24417	-2.24417	-2.24417	-2.24417	-2.24417	-2.24417	-2.24417	-2.24417
GSM1380816: Soybean Heart Stage Seed Coat Inner Integument-Biological replicate 3	-4.01352	-4.01352	-4.01352	-4.01352	-3.32037	-0.25232	-4.01352	0.176135	-4.01352	-4.01352	-4.01352	-4.01352	-4.01352	-4.01352	-4.01352	-2.91491	0.722679	-4.01352	0.74007	-4.01352	-2.06761	-0.375934	1.46712	-4.01352	-3.32037	-4.01352	-3.32037	-4.01352	-4.01352	-4.01352
GSM1398267: Soybean Early Maturation Cotyledon Abaxial Parenchyma- biological replicate 4	-5.13814	-1.35395	-5.13814	-3.19223	-5.13814	-1.80594	-5.13814	-2.24777	-4.03953	-4.44499	-3.75185	-4.44499	-4.44499	-1.33148	-5.13814	-5.13814	-0.756114	-3.5287	-1.16785	-3.5287	-1.24632	-1.70415	-1.16785	-4.44499	-2.74025	-5.13814	-5.13814	-3.75185	-4.03953	-5.13814
GSM1380811: Soybean Heart Stage Seed Coat Hilum-Biological replicate 1	-3.08472	-1.58065	-3.77787	-4.47102	-4.47102	-0.312136	-4.47102	-0.642378	-2.86158	-4.47102	-4.47102	-4.47102	-4.47102	0.0398403	-4.47102	-4.47102	-0.539194	-3.77787	-1.17518	-1.25214	-0.915671	-3.37241	-0.101571	-4.47102	-4.47102	-4.47102	-4.47102	-4.47102	-4.47102	-4.47102
GSM1398256: Soybean Early Maturation Axis Plumules- biological replicate 2	-3.74062	0.164715	-1.62036	-2.64201	-4.83923	-0.96803	-4.83923	-0.420391	-3.22979	-2.13118	-4.83923	-4.14608	-2.44134	1.21286	-3.74062	-0.96803	-2.44134	-4.83923	-2.20017	-4.14608	-4.83923	-0.495426	-0.761694	-3.45294	-1.40524	-1.43803	-2.35432	-1.62036	-0.361894	-3.45294
GSM1380819: Soybean Heart Stage Seed Coat Outer Integument-Biological replicate 3	-4.32073	-1.14267	-4.32073	-4.32073	-2.24128	-0.226381	-3.62758	-0.243188	-4.32073	-4.32073	-1.10185	-4.32073	-4.32073	-0.0440597	-4.32073	-3.22211	0.967541	-4.32073	0.156611	-4.32073	-0.0302664	-0.95343	0.110091	-4.32073	-1.75578	-4.32073	-4.32073	-3.62758	-2.37482	-4.32073
GSM1398270: Soybean Early Maturation Cotyledon Adaxial Epidermis- biological replicate 2	-4.66627	-0.848558	-5.35942	-5.35942	-5.35942	-1.53078	-5.35942	-2.41498	-5.35942	-5.35942	-4.66627	-5.35942	-4.26081	-0.368985	-5.35942	-4.26081	-1.83306	-5.35942	-0.461578	-3.74998	-2.58683	-2.58683	-0.90507	-5.35942	-5.35942	-5.35942	-5.35942	-5.35942	-5.35942	-5.35942
GSM1385470: Soybean Cotyledon Stage Seed Coat Hilum-Biological replicate 3	-4.26085	-2.31494	-3.16224	-4.26085	-4.26085	0.0296055	-4.26085	-0.348831	-2.46909	-4.26085	-4.26085	-4.26085	-4.26085	0.205054	-3.56771	-3.56771	0.00182589	-4.26085	-1.12536	-1.6218	0.0958548	-1.86296	0.121173	-3.16224	-4.26085	-4.26085	-4.26085	-4.26085	-4.26085	-4.26085
GSM1380779: Soybean Globular Stage Endosperm-Biological replicate 5	-4.54598	-2.24339	-3.85283	-4.54598	-4.54598	-0.468441	-2.46654	-0.96246	-4.54598	-3.85283	-4.54598	-4.54598	-2.93654	1.37292	-4.54598	-3.85283	-1.25014	-4.54598	-0.96246	-4.54598	-3.85283	-3.44737	-0.255519	-4.54598	-4.54598	-4.54598	-4.54598	-4.54598	-4.54598	-4.54598
GSM1385458: Soybean Cotyledon Stage Embryo Proper Cotyledon-Biological replicate 3	-4.30991	0.690672	-5.00306	-5.00306	-5.00306	-0.685572	-4.30991	-1.86757	-3.61677	-5.00306	-4.30991	-3.90445	-3.39362	0.819986	-5.00306	-5.00306	-1.56907	-2.80584	1.50869	-2.43811	0.452261	-0.320928	0.799059	-4.30991	-5.00306	-5.00306	-5.00306	-5.00306	-3.05715	-5.00306
GSM1380794: Soybean Globular Stage Seed Coat Outer Integument-Biological replicate 2	-4.61472	-0.722896	-4.61472	-4.61472	-3.00528	0.341111	-3.92157	-0.137379	-4.61472	-3.5161	-0.97713	-4.61472	-4.61472	0.368891	-4.61472	-3.92157	0.774356	-4.61472	-0.366221	-4.61472	-0.571665	-1.24742	-0.297228	-4.61472	-2.82296	-4.61472	-4.61472	-4.61472	-2.21682	-4.61472
GSM1380774: Soybean Globular Stage Embryo Proper-Biological replicate 4	-2.26883	-3.28043	-1.67099	-3.97358	-4.66672	-1.72228	-4.66672	-1.83351	1.16809	0.601136	2.25985	-3.28043	-1.44785	-3.97358	-4.66672	-4.66672	-2.10177	0.569719	-1.23274	-3.97358	-4.66672	-1.89413	1.22768	-0.0615523	-2.36414	-4.66672	-4.66672	-3.97358	-4.66672	-4.66672
GSM1123220: Soybean Early Maturation Seed Coat Hourglass-Biological Replicate 1	-3.43677	-0.186394	-5.04621	-5.04621	-5.04621	-1.21756	-5.04621	-1.13418	-5.04621	-5.04621	-5.04621	-5.04621	-3.94759	0.850948	-4.35306	-3.94759	-0.903071	-5.04621	-0.140931	-5.04621	-2.00168	2.25562	0.823091	-5.04621	-5.04621	-5.04621	-5.04621	-5.04621	-5.04621	-5.04621
GSM1398252: Soybean Early Maturation Axis Epidermis- biological replicate 2	-1.26514	-4.82048	-1.3865	-1.72944	-1.48828	-1.52465	-2.87457	1.20054	-1.72944	1.40011	-1.45319	-2.87457	-0.438458	-4.12734	-1.93011	0.859688	-3.72187	-0.869241	-1.1829	-1.64243	-3.72187	-1.05928	-0.0329931	-4.12734	-4.12734	-1.3865	-0.908462	-4.12734	-4.82048	-4.82048
GSM1123210: Soybean Early Maturation Cotyledon Abaxial Epidermis-Biological replicate 2	-5.40915	-0.909338	-5.40915	-5.40915	-5.40915	-2.11331	-5.40915	-2.04185	-5.40915	-5.40915	-5.40915	-4.02285	-4.31054	0.760463	-4.716	-3.79971	-1.42016	-4.716	1.34195	-4.716	-4.02285	-3.01125	-0.621656	-5.40915	-5.40915	-4.716	-5.40915	-2.63656	-5.40915	-5.40915
GSM1397267: Soybean Early Maturation Stage Axis Stele-Biological replicate 2	-2.27656	-2.27656	-2.27656	-2.27656	-2.27656	-2.27656	-2.27656	-2.27656	-2.27656	-2.27656	-2.27656	-2.27656	-2.27656	-2.27656	-0.484804	-2.27656	-2.27656	-2.27656	-2.27656	-2.27656	-2.27656	-2.27656	-2.27656	-2.27656	-2.27656	-2.27656	-2.27656	-2.27656	-2.27656	-2.27656
GSM1380788: Soybean Globular Stage Seed Coat Hilum-Biological replicate 5	-4.59559	0.122909	-3.90244	-4.59559	-3.90244	-0.0629902	-3.49698	-0.0208788	-4.59559	-4.59559	-4.59559	-3.49698	-4.59559	0.838132	-4.59559	-4.59559	0.0195308	-4.59559	2.04559	-3.2093	-0.129682	-1.59986	0.183534	-3.90244	-4.59559	-4.59559	-4.59559	-4.59559	-4.59559	-4.59559
GSM1397270: Soybean Early Maturation Stage Cotyledon Abaxial Epidermis-Biological replicate 1	-2.25874	-2.25874	-2.25874	-2.25874	-2.25874	-2.25874	-2.25874	-1.56559	-2.25874	-2.25874	-2.25874	-2.25874	-2.25874	-1.56559	-2.25874	-2.25874	-2.25874	-2.25874	-1.56559	-2.25874	-2.25874	-2.25874	-2.25874	-2.25874	-2.25874	-2.25874	-2.25874	-2.25874	-2.25874	-2.25874
GSM1385475: Soybean Cotyledon Stage Seed Coat Outer Integument-Biological replicate 2	-4.26363	-1.43042	-3.57048	-4.26363	-3.16502	0.656352	-3.57048	-0.0892413	-4.26363	-4.26363	-1.77872	-4.26363	-3.57048	0.929328	-4.26363	-3.16502	0.47257	-4.26363	-0.931424	-4.26363	-0.931424	-1.55558	0.564685	-4.26363	-4.26363	-4.26363	-4.26363	-4.26363	-3.57048	-4.26363
GSM1123223: Soybean Early Maturation Seed Coat Palisade-Biological Replicate 1	-4.78769	-4.78769	-4.78769	-4.78769	-4.78769	0.0875101	-4.09454	-0.644552	-4.78769	-4.78769	-4.09454	-4.78769	-4.09454	-0.162714	-4.78769	-3.68907	0.117588	-4.78769	-2.14863	-4.78769	-4.78769	-0.162714	0.932625	-4.78769	-4.78769	-4.78769	-4.78769	-4.78769	-4.78769	-4.78769
GSM1380813: Soybean Heart Stage Seed Coat Hilum-Biological replicate 3	-4.65303	-1.56199	-3.95988	-4.65303	-4.65303	-0.701787	-4.65303	-0.478644	-2.70712	-4.65303	-4.65303	-4.65303	-3.95988	-0.0280582	-4.65303	-4.65303	-0.376365	-4.65303	-1.35719	-0.989469	-1.51754	-2.08808	-0.23419	-4.65303	-4.65303	-4.65303	-4.65303	-4.65303	-4.65303	-4.65303
GSM1123204: Soybean Early Maturation Axis Parenchyma-Biological replicate 1	-2.19595	-5.52816	-2.96321	-4.83501	-3.33093	-1.57691	-5.52816	-1.46771	0.891839	0.567668	1.55523	-3.44871	-1.40102	-4.83501	0.162203	0.942643	-1.22409	-0.17157	-2.3501	-3.58225	-5.52816	-1.09734	-0.630316	-2.48363	-4.14186	-2.09417	0.106633	-3.7364	-5.52816	-5.52816
GSM1385477: Soybean Cotyledon Stage Suspensor-Biological replicate 1	-3.68137	-4.37451	-3.2759	-4.37451	-4.37451	-1.88961	-4.37451	-0.503312	-4.37451	-2.98822	-1.00722	-3.68137	-0.763595	-4.37451	-4.37451	-4.37451	-2.76507	-0.660941	-3.2759	-3.2759	-1.80956	-3.2759	0.343986	-3.68137	-4.37451	-4.37451	-4.37451	-4.37451	-4.37451	-4.37451
GSM1380814: Soybean Heart Stage Seed Coat Inner Integument-Biological replicate 1	-4.51379	-2.31657	-4.51379	-3.82065	-3.1275	-0.0829776	-4.51379	0.290227	-4.51379	-4.51379	-4.51379	-3.82065	-4.51379	-3.82065	-4.51379	-3.41518	0.434965	-4.51379	1.07719	-4.51379	-2.90436	-0.436257	1.91593	-4.51379	-4.51379	-4.51379	-4.51379	-4.51379	-3.82065	-4.51379
GSM1123222: Soybean Early Maturation Seed Coat Hourglass-Biological Replicate 3	-5.34888	-0.723905	-5.34888	-5.34888	-4.65573	-1.94768	-4.25027	-1.32353	-5.34888	-5.34888	-5.34888	-5.34888	-3.96258	0.564625	-4.25027	-4.65573	-0.561386	-4.65573	0.131761	-5.34888	-3.40297	1.20506	0.422564	-5.34888	-2.70982	-5.34888	-5.34888	-5.34888	-3.55712	-5.34888
GSM1123217: Soybean Early Maturation Seed Coat Hilum-Biological Replicate 3	-4.82958	-2.81467	-4.13643	-5.52272	-4.82958	-0.329767	-5.52272	-0.0588916	-3.57681	-5.52272	-5.52272	-4.42411	-3.91329	0.905382	-5.52272	-5.52272	-0.710539	-5.52272	-2.05699	-3.44328	-0.822243	2.54881	0.938745	-4.82958	-5.52272	-5.52272	-5.52272	-5.52272	-5.52272	-5.52272
GSM1380804: Soybean Heart Stage Endosperm-Biological replicate 3	-1.27313	-3.47035	-1.02801	-4.1635	-4.1635	-1.67859	-2.37174	-1.59855	-0.867665	-3.47035	-3.47035	-4.1635	-2.77721	-2.55406	-4.1635	-3.06489	-2.37174	-4.1635	-3.47035	-4.1635	-4.1635	-1.45545	0.499938	-4.1635	-4.1635	-4.1635	-4.1635	-4.1635	-4.1635	-4.1635
GSM1398269: Soybean Early Maturation Cotyledon Adaxial Epidermis- biological replicate 1	-4.83973	-1.34322	-5.53287	-5.53287	-5.53287	-1.29877	-5.53287	-1.70423	-4.43426	-5.53287	-4.83973	-4.83973	-5.53287	-1.32818	-5.53287	-4.83973	-1.74868	-4.83973	-0.356725	-3.45343	-1.77167	-3.04797	-1.25621	-5.53287	-5.53287	-5.53287	-5.53287	-5.53287	-5.53287	-5.53287
GSM1380820: Soybean Heart Stage Suspensor-Biological replicate 1	-4.27714	-4.27714	-3.58399	-4.27714	-4.27714	-2.19769	-4.27714	-0.909839	-4.27714	-3.58399	-1.38676	-3.58399	-1.44392	-4.27714	-4.27714	-4.27714	-1.71219	-1.50455	-3.58399	-3.58399	-4.27714	-2.33123	0.153681	-4.27714	-3.58399	-4.27714	-4.27714	-4.27714	-4.27714	-4.27714
GSM1396286: Soybean Heart Stage Seed Coat Outer Integument-biological replicate 1	-4.15084	-4.15084	-4.15084	-4.15084	-4.15084	-4.15084	-4.15084	-4.15084	-4.15084	-4.15084	-4.15084	-4.15084	-4.15084	-4.15084	-4.15084	-4.15084	-4.15084	-4.15084	-2.5414	-4.15084	-4.15084	-4.15084	-4.15084	-4.15084	-4.15084	-4.15084	-4.15084	-4.15084	-4.15084	-4.15084
GSM1123215: Soybean Early Maturation Seed Coat Hilum-Biological Replicate 1	-5.38281	-2.81786	-3.4369	-5.38281	-5.38281	-0.839513	-4.68966	-0.871948	-5.38281	-4.68966	-5.38281	-4.68966	-3.30337	0.57303	-5.38281	-4.68966	-1.00078	-5.38281	-2.74375	-3.99651	-1.32236	2.24522	0.391744	-3.30337	-5.38281	-5.38281	-5.38281	-5.38281	-5.38281	-5.38281
GSM1380799: Soybean Heart Stage Embryo Proper-Biological replicate 1	-1.91837	0.32234	-1.00208	-2.83466	-4.22096	-1.17643	-4.22096	-1.5129	0.9381	0.343393	2.2184	-3.52781	-0.250663	0.549729	-4.22096	-3.52781	-2.02373	0.854219	-0.436766	-3.12234	-4.22096	-1.73605	0.185764	-0.329135	-3.12234	-0.637436	-3.52781	-4.22096	-0.610037	-4.22096
GSM1380783: Soybean Globular Stage Seed Coat Epidermis-Biological replicate 4	-3.66107	-3.37339	-2.96792	-4.75968	-4.75968	-0.682142	-4.75968	-1.71516	-4.75968	-4.75968	-4.06653	-4.75968	-3.66107	-0.525573	-4.75968	-4.75968	-0.682142	-4.75968	0.381984	-4.75968	-2.96792	-2.27477	0.0525048	-4.75968	-3.66107	-4.75968	-4.75968	-4.75968	-4.75968	-4.75968
GSM1380781: Soybean Globular Stage Seed Coat Endothelium-Biological replicate 2	-4.38927	-3.69612	-4.38927	-4.38927	-3.69612	1.24908	-3.29066	-0.955283	-2.77983	-4.38927	-2.30983	-4.38927	-4.38927	-3.29066	-4.38927	-4.38927	-1.75021	-3.69612	1.09137	-4.38927	-4.38927	-1.68122	1.30446	-4.38927	-4.38927	-4.38927	-4.38927	-4.38927	-4.38927	-4.38927
GSM1385455: Soybean Cotyledon Stage Embryo Proper Axis-Biological replicate 3	-1.16345	-2.82168	-0.544408	-1.26353	-2.41621	-0.276144	-3.51482	-0.742234	1.19471	0.973814	2.90109	-3.51482	0.0824898	-2.59853	2.09098	1.46535	-0.711462	1.09035	-0.200636	-1.02992	-3.51482	-1.81007	0.0960955	-0.164918	-0.912133	0.835455	0.795977	-3.10936	-0.949873	-4.20797
GSM1385451: Soybean Cotyledon Stage Embryo Proper-Biological replicate 2	-2.78081	0.586482	-2.37535	-2.37535	-4.16711	-0.733121	-4.16711	-1.60216	-0.215865	-0.235283	1.52999	-3.0685	-0.989055	0.661205	0.332701	-0.0082253	-1.60216	-0.0895709	1.49237	-2.08767	0.774534	-0.909012	0.123351	-1.3339	-1.76921	-0.765911	-0.948233	-3.47396	-1.6822	-3.47396
GSM1394972: Soybean Globular Stage Seed Coat Inner Integument-biological replicate 2	-3.6048	-3.6048	-2.91165	-3.6048	-3.6048	-3.6048	-3.6048	-3.6048	-3.6048	-3.6048	-3.6048	-3.6048	-3.6048	-3.6048	-3.6048	-3.6048	-3.6048	-3.6048	-3.6048	-3.6048	-3.6048	-3.6048	-3.6048	-3.6048	-1.99536	-3.6048	-3.6048	-3.6048	-3.6048	-3.6048
GSM1385468: Soybean Cotyledon Stage Seed Coat Hilum-Biological replicate 1	-4.63621	-1.92816	-1.92816	-4.63621	-4.63621	-0.305478	-3.94306	-0.031041	-3.24992	-4.63621	-4.63621	-4.63621	-3.5376	0.276444	-4.63621	-3.24992	-0.0929164	-4.63621	-1.54517	-1.803	-0.875011	-2.23832	0.567795	-4.63621	-4.63621	-4.63621	-4.63621	-3.94306	-4.63621	-4.63621
GSM1380793: Soybean Globular Stage Seed Coat Outer Integument-Biological replicate 1	-4.41627	-0.504245	-4.41627	-3.72312	-3.02997	0.856732	-4.41627	0.247171	-4.41627	-4.41627	-1.77721	-4.41627	-3.72312	0.776689	-4.41627	-2.62451	1.28083	-4.41627	-0.408935	-4.41627	-0.427284	-1.70822	0.228123	-4.41627	-2.80683	-4.41627	-4.41627	-4.41627	-3.31766	-4.41627
GSM1380808: Soybean Heart Stage Seed Coat Epidermis-Biological replicate 1	-3.22667	-3.44982	-2.8902	-4.14296	-3.22667	-0.924088	-4.83611	-1.17255	-4.83611	-4.83611	-4.83611	-4.83611	-3.44982	0.251486	-4.83611	-4.83611	-0.454084	-4.83611	-0.18215	-4.83611	-4.14296	0.00807654	0.773361	-4.83611	-4.83611	-4.83611	-4.83611	-4.83611	-4.83611	-4.83611
GSM1385471: Soybean Cotyledon Stage Seed Coat Inner Integument-Biological replicate 1	-4.58065	-3.8875	-4.58065	-4.58065	-4.58065	0.360991	-4.58065	0.409781	-4.58065	-4.58065	-4.58065	-4.58065	-4.58065	-3.48204	-4.58065	-4.58065	0.0344694	-4.58065	0.742359	-4.58065	-3.8875	0.639705	1.74191	-4.58065	-4.58065	-4.58065	-4.58065	-4.58065	-4.58065	-4.58065
GSM1398263: Soybean Early Maturation Axis Stele- biological replicate 2	-4.357	-5.05015	-2.27756	-2.41109	-1.41256	-1.9591	-5.05015	-1.61616	0.525803	0.483243	1.9816	-4.357	-2.65225	-2.74756	2.45864	1.61554	-1.28895	0.438792	-5.05015	-2.9707	-5.05015	-2.00562	-0.0873014	-2.9707	-3.44071	-3.10424	0.799179	-5.05015	-5.05015	-5.05015
GSM1385452: Soybean Cotyledon Stage Embryo Proper-Biological replicate 3	-4.18405	0.750425	-1.88146	-2.57461	-3.4909	-0.750061	-4.18405	-2.10461	0.00560629	-0.6287	1.31721	-4.18405	-1.23961	0.884856	0.440924	-0.446379	-0.888212	-0.0251654	1.61201	-3.08544	0.55215	-0.333901	0.0644468	-2.23814	-2.57461	-0.60053	-1.18832	-2.79775	-1.54499	-4.18405
GSM1398265: Soybean Early Maturation Axis Vasculature- biological replicate 4	-1.17633	-4.54362	-1.07789	-1.54789	-0.854744	-1.01726	-4.54362	-1.36557	1.88287	0.945314	2.32122	-3.85048	-1.32475	-2.75186	1.54088	2.51513	-0.960104	0.682123	-0.693476	-1.97867	-3.85048	-1.36557	1.00934	-0.324116	-0.449279	-0.693476	1.07315	-4.54362	-2.75186	-4.54362
GSM1380802: Soybean Heart Stage Endosperm-Biological replicate 1	-1.74065	-4.3797	-0.487883	-3.68656	-3.28109	-1.12161	-2.58794	-2.07712	-0.978506	-4.3797	-4.3797	-4.3797	-4.3797	-2.30026	-4.3797	-2.77027	-2.18248	-4.3797	-2.77027	-4.3797	-4.3797	-1.48933	0.898412	-4.3797	-4.3797	-4.3797	-4.3797	-3.68656	-4.3797	-4.3797
GSM1398260: Soybean Early Maturation Axis Shoot Apical Meristem- biological replicate 3	-2.10333	-2.48282	-1.58203	-2.1574	-4.35462	-0.665741	-3.66147	-1.68047	2.25405	-0.302835	1.33405	-5.04777	-5.04777	-1.11594	2.86062	-0.59342	-3.43833	0.628986	-2.56286	-1.00472	-4.35462	-2.96833	-2.40871	-3.10186	-3.94916	-0.268644	-3.10186	-3.94916	-5.04777	-5.04777
GSM1385466: Soybean Cotyledon Stage Seed Coat Epidermis-Biological replicate 2	-4.33935	-2.25991	-3.24074	-4.33935	-3.6462	-0.369059	-4.33935	-1.1613	-4.33935	-4.33935	-4.33935	-3.6462	-4.33935	-0.625779	-4.33935	-4.33935	0.0300969	-4.33935	-0.212217	-4.33935	-2.72991	-0.555161	0.825435	-4.33935	-4.33935	-4.33935	-4.33935	-4.33935	-4.33935	-4.33935
GSM1123225: Soybean Early Maturation Seed Coat Parenchyma-Biological Replicate 1	-4.21735	-0.553783	-4.91049	-4.91049	-3.5242	0.298994	-4.91049	-0.566687	-4.91049	-4.91049	-3.5242	-4.21735	-1.775	0.766262	-4.91049	-3.5242	0.201496	-4.91049	-0.433155	-4.91049	-1.6524	-0.467841	1.50624	-4.91049	-4.91049	-4.91049	-4.91049	-4.91049	-4.91049	-4.91049
GSM1380791: Soybean Globular Stage Seed Coat Inner Integument-Biological replicate 3	-4.60641	-3.91327	-4.60641	-2.52697	-2.6605	-0.0214462	-4.60641	0.0664151	-4.60641	-4.60641	-4.60641	-4.60641	-4.60641	-4.60641	-4.60641	-2.99698	0.768865	-4.60641	1.43384	-4.60641	-1.89836	-1.34832	1.30167	-3.5078	-0.892842	-4.60641	-4.60641	-4.60641	-4.60641	-4.60641
GSM1398273: Soybean Early Maturation Cotyledon Adaxial Parenchyma- biological replicate 3	-4.65469	-0.703449	-5.34784	-5.34784	-5.34784	-0.647359	-5.34784	-2.35211	-5.34784	-5.34784	-5.34784	-5.34784	-4.24923	-0.602907	-4.65469	-3.96155	-0.965813	-5.34784	-1.58664	-3.96155	-0.166056	-2.16979	-0.75272	-5.34784	-3.7384	-5.34784	-5.34784	-5.34784	-5.34784	-5.34784
GSM1380818: Soybean Heart Stage Seed Coat Outer Integument-Biological replicate 2	-3.70569	-1.35432	-4.39884	-4.39884	-2.20162	0.00787888	-4.39884	-0.614651	-4.39884	-4.39884	-1.50847	-4.39884	-3.70569	-0.179333	-4.39884	-3.30023	0.670064	-4.39884	-0.614651	-4.39884	-0.391507	-1.56563	0.0438109	-4.39884	-3.01255	-4.39884	-4.39884	-4.39884	-3.01255	-4.39884
GSM1398280: Soybean Early Maturation Seed Coat Parenchyma- biological replicate 3	-4.61704	-0.412343	-4.61704	-4.61704	-4.61704	0.705974	-3.23074	0.38691	-4.61704	-4.61704	-2.82528	-3.92389	-1.09068	0.943646	-4.61704	-2.67113	0.518763	-4.61704	-0.186219	-4.61704	-2.05209	-0.473901	1.64446	-4.61704	-2.82528	-4.61704	-4.61704	-3.92389	-4.61704	-4.61704
GSM1398271: Soybean Early Maturation Cotyledon Adaxial Epidermis- biological replicate 3	-5.23428	-1.36308	-5.23428	-5.23428	-5.23428	-1.97619	-4.54114	-1.40564	-5.23428	-5.23428	-5.23428	-4.54114	-4.13567	-0.864835	-5.23428	-5.23428	-2.05623	-5.23428	0.145615	-4.54114	-2.05623	-3.44252	-1.52071	-5.23428	-5.23428	-5.23428	-5.23428	-4.54114	-5.23428	-5.23428
GSM1385473: Soybean Cotyledon Stage Seed Coat Inner Integument-Biological replicate 3	-4.54416	-4.54416	-4.54416	-4.54416	-3.85101	0.473124	-3.44554	0.585743	-4.54416	-4.54416	-4.54416	-4.54416	-4.54416	-4.54416	-4.54416	-3.44554	0.156324	-4.54416	0.6762	-4.54416	-2.14626	0.418689	1.76939	-4.54416	-4.54416	-4.54416	-4.54416	-4.54416	-4.54416	-4.54416
GSM1380782: Soybean Globular Stage Seed Coat Endothelium-Biological replicate 4	-4.3884	-4.3884	-3.28979	-4.3884	-2.30896	1.29517	-4.3884	-1.74935	-4.3884	-4.3884	-4.3884	-4.3884	-4.3884	-2.77897	-4.3884	-4.3884	-1.13031	-4.3884	1.32202	-4.3884	-4.3884	-2.08582	0.642033	-4.3884	-3.69526	-4.3884	-4.3884	-4.3884	-4.3884	-4.3884
GSM1398278: Soybean Early Maturation Seed Coat Palisade- biological replicate 4	-4.9735	-4.9735	-4.9735	-4.9735	-4.9735	-0.177705	-3.87488	0.0827501	-4.28035	-4.9735	-4.28035	-4.9735	-4.9735	-0.656008	-4.28035	-3.18174	0.39248	-4.9735	-4.28035	-4.9735	-4.9735	-0.69683	1.24111	-4.9735	-4.9735	-4.9735	-4.28035	-4.9735	-4.9735	-4.9735
GSM1385459: Soybean Cotyledon Stage Endosperm-Biological replicate 1	-2.36948	-3.06262	-4.44892	-4.44892	-4.44892	-1.88397	-4.44892	-1.27086	-1.15308	-4.44892	-3.75577	-4.44892	-3.75577	-3.75577	-4.44892	-3.75577	-1.88397	-4.44892	-2.25169	-4.44892	-3.75577	-0.95241	1.41187	-4.44892	-4.44892	-4.44892	-4.44892	-3.75577	-4.44892	-4.44892
GSM1123211: Soybean Early Maturation Cotyledon Abaxial Epidermis-Biological replicate 3	-3.96004	-0.884267	-5.05865	-5.05865	-5.05865	-1.50331	-5.05865	-2.97921	-3.96004	-5.05865	-3.67236	-4.36551	-3.11274	0.743464	-5.05865	-5.05865	-1.42107	-3.96004	1.87282	-4.36551	-2.28607	-2.16828	-0.168305	-5.05865	-5.05865	-5.05865	-5.05865	-2.97921	-5.05865	-5.05865
GSM1397264: Soybean Early Maturation Stage Axis Shoot Apical Meristem-Biological replicate 1	-2.85133	-2.85133	-2.85133	-2.85133	-2.85133	-2.15819	-2.85133	-2.85133	-2.85133	-2.85133	-2.85133	-2.85133	-2.85133	-2.85133	0.0931055	-2.85133	-2.85133	-2.85133	-2.85133	-2.85133	-2.85133	-2.85133	-2.85133	-2.85133	-2.85133	-2.85133	-2.85133	-2.85133	-2.85133	-2.85133
GSM1398253: Soybean Early Maturation Axis Epidermis- biological replicate 3	-2.31554	-4.9546	-1.26572	-1.31701	-1.73572	-2.87516	-2.38965	1.26001	-0.87706	0.961605	-1.45809	-3.00869	-0.379886	-3.5683	-2.12138	0.640114	-2.12138	-1.95887	-2.06423	-1.86355	-4.9546	-1.0834	0.382941	-3.5683	-3.5683	-1.8191	-1.77654	-3.85598	-4.9546	-4.9546
GSM1385479: Soybean Cotyledon Stage Suspensor-Biological replicate 3	-2.4426	-3.8289	-3.8289	-3.8289	-3.13575	-2.03714	-3.8289	-0.737855	-3.8289	-3.13575	-0.363162	-2.4426	-1.26395	-3.8289	-3.8289	-3.8289	-2.73029	-0.737855	-3.13575	-3.8289	-3.13575	-1.74946	0.565552	-3.8289	-3.8289	-3.8289	-3.8289	-3.8289	-3.8289	-3.8289
GSM1398264: Soybean Early Maturation Axis Stele- biological replicate 4	-4.02171	-5.12032	-4.42718	-2.72243	-1.75303	-1.94227	-5.12032	-1.82449	1.17125	-0.164497	1.67873	-4.02171	-3.04088	-3.32856	2.35615	1.7954	-1.2285	0.0444623	-3.51089	-3.51089	-5.12032	-1.86223	0.0670621	-3.04088	-5.12032	-3.73403	0.351947	-4.42718	-5.12032	-5.12032
GSM1123208: Soybean Early Maturation Axis Vasculature-Biological replicate 3	-2.14863	-5.44447	-1.97873	-4.05817	-1.6378	-1.61582	-5.44447	-1.68327	0.952464	0.27912	1.68643	-3.65271	-1.10066	-4.05817	0.245894	1.46129	-1.30133	0.0361735	-2.30897	-2.67188	-5.44447	-2.11226	0.153957	-1.38402	-2.39994	-1.83355	0.62396	-5.44447	-5.44447	-4.75132
GSM1123209: Soybean Early Maturation Cotyledon Abaxial Epidermis-Biological replicate 1	-4.08698	-1.12515	-5.1856	-5.1856	-5.1856	-1.96672	-5.1856	-2.88301	-5.1856	-5.1856	-5.1856	-2.98837	-2.70069	0.832997	-4.08698	-4.08698	-1.12515	-5.1856	1.89947	-5.1856	-2.62065	-2.62065	-1.10806	-5.1856	-5.1856	-5.1856	-5.1856	-2.7877	-5.1856	-5.1856
GSM1380803: Soybean Heart Stage Endosperm-Biological replicate 2	-1.35312	-4.18634	-1.29597	-4.18634	-4.18634	-1.98911	-1.98911	-1.62139	-2.39458	-3.08772	-4.18634	-4.18634	-3.49319	-3.08772	-4.18634	-2.80004	-4.18634	-4.18634	-4.18634	-4.18634	-3.49319	-1.70143	0.532162	-4.18634	-4.18634	-4.18634	-4.18634	-4.18634	-4.18634	-4.18634
GSM1380810: Soybean Heart Stage Seed Coat Epidermis-Biological replicate 3	-2.77351	-2.43704	-2.18573	-4.38295	-4.38295	-1.2049	-4.38295	-1.33843	-4.38295	-4.38295	-4.38295	-3.6898	-3.6898	-0.272077	-4.38295	-3.6898	-0.412659	-4.38295	-0.532804	-4.38295	-4.38295	-0.772033	0.429233	-4.38295	-3.6898	-4.38295	-4.38295	-4.38295	-4.38295	-4.38295
GSM1380817: Soybean Heart Stage Seed Coat Outer Integument-Biological replicate 1	-3.61202	-1.0863	-4.30517	-4.30517	-2.10795	-0.279819	-2.91888	-0.616292	-4.30517	-4.30517	-2.00259	-4.30517	-4.30517	-0.130784	-4.30517	-2.51341	0.358268	-4.30517	-0.353927	-4.30517	-0.297838	-1.47196	0.776233	-3.61202	-3.20656	-4.30517	-3.20656	-4.30517	-3.20656	-4.30517
GSM1397268: Soybean Early Maturation Stage Axis Vasculature-Biological replicate 1	-3.89151	-3.89151	-3.89151	-3.19836	-3.89151	-3.89151	-3.89151	-3.89151	-3.89151	-3.89151	-3.89151	-3.89151	-3.89151	-3.89151	-1.32656	-3.89151	-3.89151	-3.89151	-3.89151	-3.89151	-3.89151	-3.89151	-3.89151	-3.89151	-3.89151	-3.89151	-3.19836	-3.89151	-3.89151	-3.89151
GSM1398266: Soybean Early Maturation Cotyledon Abaxial Parenchyma- biological replicate 2	-5.03444	-1.79576	-5.72758	-5.03444	-5.72758	-2.20122	-5.72758	-1.83576	-5.03444	-5.03444	-4.11815	-5.72758	-5.72758	-2.39538	-5.72758	-3.16263	-0.75777	-5.72758	-1.92092	-3.16263	-2.09	-1.98991	0.0407374	-5.03444	-5.03444	-5.03444	-5.03444	-3.08853	-5.72758	-5.72758
GSM1397269: Soybean Early Maturation Stage Axis Vasculature-Biological replicate 2	-0.756868	-0.756868	-0.756868	-0.756868	-0.756868	-0.756868	-0.756868	-0.756868	-0.756868	-0.756868	-0.756868	-0.756868	-0.756868	-0.756868	1.32257	-0.756868	-0.756868	-0.756868	-0.756868	-0.756868	-0.756868	-0.756868	-0.756868	-0.756868	-0.756868	-0.756868	-0.756868	-0.756868	-0.756868	-0.756868
GSM1380775: Soybean Globular Stage Embryo Proper-Biological replicate 5	-1.37101	-4.31545	-2.23601	-4.31545	-4.31545	-1.37101	-4.31545	-1.48223	0.604534	0.727978	2.22703	-2.92915	-0.914249	-4.31545	-4.31545	-3.21683	-2.52369	0.259264	-1.2244	-4.31545	-4.31545	-1.83054	1.35098	-0.651885	-1.42508	-4.31545	-4.31545	-3.21683	-4.31545	-4.31545
GSM1398275: Soybean Early Maturation Cotyledon Vasculature- biological replicate 3	-4.50328	-1.06929	-5.19642	-5.19642	-5.19642	-1.18909	-5.19642	-1.69992	-5.19642	-5.19642	-5.19642	-5.19642	-3.81013	-1.22613	-5.19642	-4.50328	-0.400632	-5.19642	0.644219	-5.19642	-2.55737	-1.82913	0.348755	-5.19642	-5.19642	-5.19642	-5.19642	-4.50328	-1.79523	-5.19642
GSM1123206: Soybean Early Maturation Axis Parenchyma-Biological replicate 4	-2.32789	-4.8128	-2.86689	-4.11965	-2.73336	-1.37881	-4.8128	-1.17521	0.759353	0.684368	1.67792	-3.71419	-0.984159	-4.11965	-0.370149	0.781911	-1.12392	0.143026	-2.51022	-3.42651	-4.8128	-1.72176	-0.900778	-2.73336	-3.71419	-1.76828	-0.0592104	-4.11965	-4.8128	-4.8128
GSM1398255: Soybean Early Maturation Axis Plumules- biological replicate 1	-3.09743	0.0736589	-1.94475	-3.79057	-3.50289	-0.669678	-4.88919	-1.15152	-2.1166	-1.67031	-4.19604	-4.19604	-2.32424	0.900774	-2.5866	-1.20031	-2.05597	-4.88919	-1.89345	-4.19604	-3.27975	0.114761	-1.36283	-2.94328	-2.05597	-1.84466	-1.15152	-2.49129	-0.778312	-2.25013
GSM1380795: Soybean Globular Stage Seed Coat Outer Integument-Biological replicate 3	-4.76153	-0.89033	-4.76153	-4.76153	-3.37524	0.165723	-4.06838	-0.634396	-4.06838	-3.66292	-1.81709	-4.06838	-4.06838	0.480216	-4.76153	-2.68209	0.604445	-4.76153	-0.284194	-4.76153	-1.09797	-1.46569	-0.207654	-4.76153	-2.45895	-4.76153	-4.76153	-4.76153	-2.56431	-4.76153
GSM1380789: Soybean Globular Stage Seed Coat Inner Integument-Biological replicate 1	-4.7262	-4.7262	-4.7262	-2.01815	-2.64676	-0.226387	-4.7262	-0.23756	-4.7262	-4.7262	-4.7262	-4.7262	-4.7262	-4.03305	-4.7262	-4.03305	0.461189	-4.7262	0.957383	-4.7262	-1.3589	-1.78176	0.791256	-4.7262	-1.03732	-4.7262	-4.7262	-4.7262	-4.7262	-4.7262
GSM1380822: Soybean Heart Stage Suspensor-Biological replicate 3	-4.05864	-4.05864	-2.96003	-4.05864	-4.05864	-2.26688	-4.05864	-1.28605	-4.05864	-4.05864	-0.923143	-3.36549	-1.49369	-3.36549	-4.05864	-2.96003	-1.66074	-1.41958	-4.05864	-4.05864	-2.96003	-2.96003	0.298071	-4.05864	-4.05864	-4.05864	-4.05864	-4.05864	-3.36549	-4.05864
GSM1380800: Soybean Heart Stage Embryo Proper-Biological replicate 2	-2.59689	-0.294303	-3.6955	-3.6955	-4.38865	-0.98745	-4.38865	-1.39292	0.311833	0.0656995	1.62995	-3.00235	-0.0711597	0.274791	-4.38865	-4.38865	-2.44274	0.236325	-0.476625	-3.6955	-4.38865	-2.44274	0.0999886	-1.09281	-3.00235	-1.49828	-3.6955	-3.6955	-1.6806	-4.38865
GSM1385476: Soybean Cotyledon Stage Seed Coat Outer Integument-Biological replicate 3	-4.3991	-1.03181	-4.3991	-4.3991	-2.31966	0.235627	-3.70595	-0.271967	-4.3991	-3.70595	-1.69105	-4.3991	-3.30049	0.528152	-4.3991	-3.30049	-0.224715	-4.3991	-0.815583	-4.3991	-1.14101	-1.18023	0.584505	-4.3991	-4.3991	-4.3991	-4.3991	-4.3991	-2.20188	-4.3991
GSM1397265: Soybean Early Maturation Stage Axis Shoot Apical Meristem-Biological replicate 2	-3.40995	-3.40995	-3.40995	-3.40995	-3.40995	-3.40995	-3.40995	-3.40995	-3.40995	-3.40995	-3.40995	-3.40995	-3.40995	-3.40995	-0.274451	-3.40995	-3.40995	-3.40995	-3.40995	-3.40995	-3.40995	-3.40995	-3.40995	-3.40995	-3.40995	-3.40995	-3.40995	-3.40995	-3.40995	-3.40995
GSM1380812: Soybean Heart Stage Seed Coat Hilum-Biological replicate 2	-4.48671	-1.35121	-2.87727	-4.48671	-4.48671	-0.169221	-4.48671	-0.725509	-2.40727	-4.48671	-4.48671	-3.79356	-4.48671	0.283976	-4.48671	-4.48671	-0.224029	-4.48671	-1.92176	-0.823147	-1.35121	-2.5408	-0.210043	-4.48671	-4.48671	-4.48671	-4.48671	-4.48671	-4.48671	-4.48671
GSM1123219: Soybean Early Maturation Root Tip-Biological replicate 3	-2.62755	-5.71859	-2.2846	-5.02544	-5.71859	-1.44192	-5.71859	-1.57545	-1.20773	-0.769828	1.16896	-5.71859	-2.82822	-5.71859	-5.02544	-0.612642	-2.16324	-0.813313	-5.71859	-3.416	-5.71859	-1.62424	-0.707953	-4.10915	-1.5442	-5.71859	-2.46049	-5.02544	-3.77268	-5.71859
GSM1385462: Soybean Cotyledon Stage Seed Coat Endothelium-Biological replicate 1	-4.17565	-3.07704	-2.78936	-4.17565	-4.17565	0.814779	-2.78936	-0.774457	-2.09621	-4.17565	-4.17565	-4.17565	-4.17565	-3.48251	-4.17565	-3.07704	-2.38389	-4.17565	-0.512092	-4.17565	-4.17565	-1.34244	1.47684	-4.17565	-4.17565	-4.17565	-4.17565	-4.17565	-3.48251	-4.17565
GSM1398268: Soybean Early Maturation Cotyledon Abaxial Parenchyma- biological replicate 5	-5.27574	-1.25039	-5.27574	-4.5826	-4.5826	-1.53807	-5.27574	-1.81001	-5.27574	-5.27574	-4.17713	-5.27574	-5.27574	-1.4471	-5.27574	-4.5826	-1.2153	-3.1963	-0.732448	-3.32983	-1.11686	-0.971678	-0.0130527	-5.27574	-3.6663	-5.27574	-5.27574	-4.5826	-5.27574	-5.27574
GSM1398258: Soybean Early Maturation Axis Root Tip- biological replicate 1	-2.36921	-4.6205	-1.87966	-3.92736	-5.31365	-1.4635	-5.31365	-1.10896	-1.50699	-0.678921	1.27802	-4.21504	-1.78729	-5.31365	-5.31365	-0.238476	-1.62477	-0.577451	-4.6205	-3.52189	-5.31365	-1.30632	0.0616287	-5.31365	-1.52946	-5.31365	-2.05555	-5.31365	-3.23421	-5.31365
GSM1398272: Soybean Early Maturation Cotyledon Adaxial Parenchyma- biological replicate 1	-5.1677	-1.12465	-5.1677	-5.1677	-5.1677	-0.679061	-5.1677	-1.16036	-5.1677	-5.1677	-5.1677	-5.1677	-5.1677	-0.978042	-5.1677	-4.47455	-0.978042	-5.1677	-0.891031	-4.47455	-0.315667	-2.07665	0.434422	-5.1677	-3.55826	-5.1677	-4.47455	-4.06908	-5.1677	-5.1677
GSM1380805: Soybean Heart Stage Seed Coat Endothelium-Biological replicate 1	-3.62234	-4.31549	-2.92919	-4.31549	-3.21687	0.747109	-2.92919	-1.13743	-4.31549	-4.31549	-3.62234	-4.31549	-3.62234	-4.31549	-4.31549	-4.31549	-1.5429	-3.62234	0.8719	-4.31549	-3.62234	-1.60744	1.2452	-3.21687	-3.62234	-4.31549	-4.31549	-4.31549	-4.31549	-4.31549
GSM1380821: Soybean Heart Stage Suspensor-Biological replicate 2	-3.41416	-4.10731	-4.10731	-4.10731	-4.10731	-1.91009	-4.10731	-1.06279	-4.10731	-2.72102	-1.46825	-4.10731	-1.11158	-4.10731	-4.10731	-4.10731	-1.6224	-1.39926	-4.10731	-4.10731	-4.10731	-1.70942	0.574821	-4.10731	-3.0087	-4.10731	-4.10731	-4.10731	-4.10731	-4.10731
GSM1398261: Soybean Early Maturation Axis Shoot Apical Meristem- biological replicate 4	-2.30959	-4.10135	-1.29799	-4.10135	-4.79449	-0.604838	-3.69588	-0.340146	2.63443	-0.189323	0.189114	-4.79449	-4.79449	-2.59727	2.75037	-2.59727	-4.79449	0.566799	-4.10135	-0.63561	-4.79449	-4.10135	-3.18505	-3.18505	-4.79449	-2.30959	-4.79449	-4.79449	-4.79449	-4.79449
GSM1380815: Soybean Heart Stage Seed Coat Inner Integument-Biological replicate 2	-4.11439	-4.11439	-4.11439	-3.42124	-3.42124	0.292331	-4.11439	0.316429	-4.11439	-4.11439	-4.11439	-4.11439	-3.42124	-4.11439	-4.11439	-2.50495	0.91605	-4.11439	0.979362	-4.11439	-2.50495	-0.0713366	1.7464	-4.11439	-4.11439	-4.11439	-4.11439	-4.11439	-4.11439	-4.11439
