# Supplementary material for: Evolution, diversification, and expression of KNOX proteins in plants
Source: Front Plant Sci. 2015 Oct 23;6:882. doi: 10.3389/fpls.2015.00882 (PMC4617109; doi:10.3389/fpls.2015.00882)
Supplement: Supplementary Data Sheet 1 — Alignment of 394 KNOX protein sequences. [file DataSheet1.FASTA]

>Bdistachyon_Bradi1g76970.1.p pacid=31134808 transcript=Bradi1g76970.1 locus=Bradi1g76970 ID=Bradi1g76970.1.v2.1 annotversion=v2.1
QLLKGEMAVHPLCEQLVAAHVGCLRVATPI-DHLPIIDAQLAQSGGLLHSY---------
-AAH----H--------RPFLSPHDKQDLDSFL----------------AQYLMLLCSFR
EQLQQHVRVHAVEAVMACREIEQSLQD-LTG--------------------------ATL
---EEGTGATMSEDEEEPQ------TIMEAA--A-----------------------AMD
M---------------------------SSNGHD---MGFGPLVPT----DSERSLMERV
RQELKIELKQGFKSRIGDVREEILRKRRAGKLPGDTTTILKQWWQQH-SKWPYPT----E
DDKAKLVEETGLQ-LKQINNWFINQRKRNWHN-NSQTST---
>Osativa_LOC_Os03g03164.2 pacid=24124908 transcript=LOC_Os03g03164.2 locus=LOC_Os03g03164 ID=LOC_Os03g03164.2.MSUR7 annotversion=v7.0
QLLKGEIAVHPLCEQLVAAHVGCLRVATPI-DHLPLIDAQLAQSSGLLHSY---------
-AAH----H--------RPFLSPHDKQELDSFL----------------AQYMMLLCSFR
EQLQQHVRVHAVEAVMACREIEQSLQD-LTG--------------------------ATL
---EEGTGATMSEDEDETA------PMLE----G-----------------------PMD
M---------------------------GSDGHD---MGFGPLMPT----DSERSLMERV
RQELKIELKQGFKSRIEDVREEILRKRRAGKLPGDTTTILKQWWQQH-SKWPYPT----E
DDKAKLVEETGLQ-LKQINNWFINQRKRNWHN-NSQTST---
>Zmays_GRMZM2G159431_P01 pacid=31016317 transcript=GRMZM2G159431_T01 locus=GRMZM2G159431 ID=GRMZM2G159431_T01.v6a annotversion=6a
QLLKGEIAVHPLCEQLVAAHVGCLRVATPI-DHLPLIDAQLAQSSGLLHSY---------
-AAH----H--------RPFLSPHDKHDLDSFL----------------AQYLMLLCSFR
EQLQQHVRVHAVEAVMACREIEQSLQD-LTG--------------------------ATL
---EEGTGATMSEDEDE-A------PMLE----V-----------------------GLD
M---------------------------GSDGHD---MGFGPLMPT----DSERSLMERV
RQELKMELKQGFKSRIEDVREEILRKRRAGKLPGDTTSILKQWWQEH-SKWPYPT----E
DDKAKLVEETGLQ-LKQINNWFINQRKRNWHN-NSQTST---
>Sitalica_Si036727m pacid=19685563 transcript=Si036727m locus=Si036727m.g ID=Si036727m.version2.1 annotversion=v2.1
QLLKGEIAVHPLCEQLVAAHVGCLRVATPI-DHLPLIDAQLAQSSGLLHSY---------
-AAH----H--------RPFLSPHDKHDLDSFL----------------AQYLMLLCSFR
EQLQQHVRVHAVEAVMACREIEQSLQD-LTG--------------------------ATL
---EEGSGATMSEDEDE-P------PMLE----G-----------------------PLD
M---------------------------GSDGHD---MGFGPLLPT----DSERSLMERV
RQELKIELKQGFKSRIEDVREEILRKRRAGKLPGDTTSILKQWWQQH-SKWPYPT----E
DDKAKLVEETGLQ-LKQINNWFINQRKRNWHN-NSQTST---
>Sbicolor_Sobic.001G526200.1.p pacid=28397030 transcript=Sobic.001G526200.1 locus=Sobic.001G526200 ID=Sobic.001G526200.1.v2.1 annotversi
QLLKGEIAVHPLCEQLVAAHVGCLRVATPI-DHLPLIDAQLAQSSGLLHSY---------
-AAH----H--------RPFLSPHDKHDLDSFL----------------AQYLMLLCSFR
EQLQQHVRVHAVEAVMACREIEQSLQD-LTG--------------------------ATL
---EEGTGATMSEDEDE-P------PMLE----G-----------------------ALD
M---------------------------GSDGHD---MGFGPLLPT----DSERSLMERV
RQELKIELKQGFKSRIEDVREEILRKRRAGKLPGDTTSILKQWWQQH-SKWPYPT----E
DDKAKLVEETGLQ-LKQINNWFINQRKRNWHN-NSQTST---
>Lusitatissimum_Lus10024485 pacid=23170189 transcript=Lus10024485 locus=Lus10024485.g ID=Lus10024485.BGIv1.0 annotversion=v1.0
REVKAEIATHPLYEQLLGAHW-------------------LSQSHHLLRSY---------
-AGS----G---------CNLTPHERQDLDNFL----------------AQYLIVLCGFK
EQLQQHVRVHAVEAVMPCREIETSFQS-LTG--------------------------MSL
---GEGTGATMSDDED--DQS----MHMDFS---------------------------L-
----------PGL-MTSSSSV--------GDAHDM--MGFGPLLPT----ESERSLMERV
RQELKIELKQGFKSRIEDVREEILRKRRAGKLPGDTTTVLKNWWQQH-SKWPYPT----E
DDKAKLVEETGLQ-LKQINNWFINQRKRNWHT-NSQSV----
>BrapaFPsc_Brara.I01416.1.p pacid=30641932 transcript=Brara.I01416.1 locus=Brara.I01416 ID=Brara.I01416.1.v1.3 annotversion=v1.3
RQMKGEIASHTMCEQLLAAHVACLRVATPI-DQLPIIEAQLSHSEHLLRSY---------
-AST----P---------VGFSHHDRHELDNFL----------------AQYVMILCSFK
EQLQQHVRVHAVEAVMACREIENNLHS-LTG--------------------------VTL
---GEGSGATMSEDED--D------LQMDFS---------------------------SD
N---------------SGV------D--FNGGHD---TGFGPLLPT----ESERSLMERV
RQELKIELKQGFKSRIEDVREEIMRKRRAGKLPGDTTTLLKNWWQQH-CKWPYPT----E
DDKAKLVEETGLQ-LKQINNWFINQRKRNWHS-NSHSL----
>Alyrata_475053 pacid=16041988 transcript=475053 locus=475053 ID=475053.v1.107 annotversion=v1.0
RQMKGEIATHPMYEQLLAAHVACLRVATPI-DQLPIIEAQLSQSHHLIRSY---------
-AST----A---------VGYSNHDR-ELDNFL----------------AQYIMVLCSFK
EQLQQHVRVHAVEAVMACREIENNLHS-LTG--------------------------ATL
---GEGSGATMSEDED--D------IQMDFS---------------------------SD
N---------------SGV------D--FSGGHD---TGFGPLLPT----ESERSLMERV
RQELKLELKQGFKSRIEDVREEIMRKRRAGKLPGDTTTVLKNWWQQH-CKWPYPT----E
DDKAKLVEETGLQ-LKQINNWFINQRKRNWHN-NSHSL----
>Athaliana_KNAT7
RQLKGEIATHPMYEQLLAAHVACLRVATPI-DQLPIIEAQLSQSHHLLRSY---------
-AST----A---------VGYH-HDRHELDNFL----------------AQYVMVLCSFK
EQLQQHVRVHAVEAVMACREIENNLHS-LTG--------------------------ATL
---GEGSGATMSEDED--D------LPMDFS---------------------------SD
N---------------SGV------D--FSGGHD---TGFGPLLPT----ESERSLMERV
RQELKLELKQGFKSRIEDVREEIMRKRRAGKLPGDTTTVLKNWWQQH-CKWPYPT----E
DDKAKLVEETGLQ-LKQINNWFINQRKRNWHN-NSHSL----
>BrapaFPsc_Brara.I01203.1.p pacid=30643436 transcript=Brara.I01203.1 locus=Brara.I01203 ID=Brara.I01203.1.v1.3 annotversion=v1.3
RQMKGEIATHPMYEQLLAAHVACLRVATPI-DQLPIIEAQLSHSHHLLRSY---------
-AST----A---------VGFSHHDRQELDNFL----------------AQYVMVLCSFK
EQLQQHVRVHAVEAVMACREIENNLHS-LTG--------------------------ATL
---REGSGATMSEDED--D------LHMDFS---------------------------SD
N---------------SGV------D--FSGGHD---TGFGPLLPT----ESERSLMERV
RQELKLELKQGFKSRIEDVREEIMRKRRAGKLPGDTTTVLKNWWQQH-CKWPYPT----E
DDKAKLVEETGLQ-LKQINNWFINQRKRNWHN-NSHSL----
>Esalsugineum_Thhalv10023617m pacid=20201057 transcript=Thhalv10023617m locus=Thhalv10023617m.g ID=Thhalv10023617m.v1.0 annotversion=v1.0
RQMKGEIATHPMYEQLLAAHVACLRVATPI-DQLPIIEAQLSHSHHLLRSY---------
-AST----A---------VGFSNHDRHELDNFL----------------AQYIMVLCSFK
EQLQQHVRVHAVEAVMACREIENNLHS-LTG--------------------------ATL
---GEGSGATMSEDED--D------LQMDFS---------------------------SD
N---------------SGV------D--FTGGHD---TGFGPLLPT----ESERSLMERV
RQELKLELKQGFKSRIEDVREEIMRKRRAGKLPGDTTTVLKNWWQQH-CKWPYPT----E
DDKAKLVEETGLQ-LKQINNWFINQRKRNWHN-NSHSL----
>Bstricta_Bostr.22157s0023.1.p pacid=30653976 transcript=Bostr.22157s0023.1 locus=Bostr.22157s0023 ID=Bostr.22157s0023.1.v1.2 annotversi
RQMKGEIATHPMYEQLLAAHVACLRVATPI-DQLPIIEAQLSQSHHLLRSY---------
-AST----A---------VGYSHHDRHELDNFL----------------AQYVMVLCSFK
DQLQQHVRVHAVEAVMACREIENNLHS-LTG--------------------------ATL
---GEGSGATMSEDED--D------FQMDFS---------------------------SD
N---------------SGV------D--FSGGHD---TGFGPLLPT----ESERSLMERV
RQELKLELKQGFKSRIEDVREEIMRKRRAGKLPGDTTTVLKNWWQQH-CKWPYPT----E
DDKAKLVEETGLQ-LKQINNWFINQRKRNWHN-NSHSL----
>Crubella_Carubv10020735m pacid=20907005 transcript=Carubv10020735m locus=Carubv10020735m.g ID=Carubv10020735m.v1.0 annotversion=v1.0
RQMKGEIATHPMYEQLLAAHVSCLRVATPI-DQLPIIEAQLSQSHHLLRSY---------
-AST----A---------VGYSHHDRHELDNFL----------------AQYVMVLCSFK
EQLQQHVRVHAVEAVMACREIENNLHS-LTG--------------------------ATL
---GEGSGATMSEDED--D------LQMDFS---------------------------SD
N---------------SGV------D--FSGSHD---TGFGPLLPT----ESERSLMERV
RQELKLELKQGFKSRIEDVREEIMRKRRAGKLPGDTTTVLKNWWQQH-CKWPYPT----E
DDKAKLVEETGLQ-LKQINNWFINQRKRNWHN-NSHSL----
>Mguttatus_Migut.A00907.1.p pacid=28939384 transcript=Migut.A00907.1 locus=Migut.A00907 ID=Migut.A00907.1.v2.0 annotversion=v2.0
QQLKAEIAAHPLYEQVLSAHVACLRVATPI-DQLSLIDAQLSQSHNLLRSY---------
-AQN----A-------THNSLTQHQRQELDDFL----------------AQYMVVLCSFR
EQLHSHVRVHAVEAVIACREIEHNFQS-LTG--------------------------VTL
---EEGNGATMSDDEE--E------LQMDFS---------------------------LD
Q---------------S-----------LANDND---MGFGPLLPT----ESERSLMERV
RQELKIELKQGFKSKIEDVREEILRKRRAGKLPGDTTSVLKDWWQQH-SKWPYPT----E
DDKAKLVEQTGLQ-LKQINNWFINQRKRNWHS-QSQSA----
>Mguttatus_Migut.E01159.1.p pacid=28920517 transcript=Migut.E01159.1 locus=Migut.E01159 ID=Migut.E01159.1.v2.0 annotversion=v2.0
HQLKAEIAAHPLFEQLVAAHVACLRVATPI-DQLPLIDAQLTQSHHILRSY---------
-AHS----AT-----HHHHSLSPPQRQDLDNFL----------------AQYMVVLCSLR
EQLQQHVRIHAVEAVMACREIEHNLLS-LTG--------------------------ATL
---GEGSGATISDDEE--E------IQMDYS---------------------------MD
Q---------------S-----------LADGND---MGFGPLLPT----ESERSLMDRV
RQELKIELKQGFKSRIEDVREEILRKRRAGKLPGDTTTVLKNWWQQH-SKWPYPT----E
DDKAKLVEQTGLQ-LKQINNWFINQRKRNWHS-NSQSA----
>Mtruncatula_Medtr5g011070.1 pacid=31091720 transcript=Medtr5g011070.1 locus=Medtr5g011070 ID=Medtr5g011070.1.JCVIMt4.0v1 annotversion=Mt4.
RQLKAEIATHPLYEQLLSAHVACLRVATPI-DQLPLIDAQLSQSHHLLRSY---------
-ISQ------------QTHSLSPHDRQQLDNFL----------------AQYLIVLCTFK
EQLQQHVRVHAVEAVMACRDIENTLQA-LTG--------------------------VSL
---GEGSGATMSDDEDE-Q------LQMDYG---------------------------LD
N--------------QSS-------G--GGGDHD---MGLGPLLPT----ESERSLMERV
RQELKIELKQGFKSRIEDVREEILRKRRAGKLPGDTTSVLKNWWQQH-AKWPYPT----E
DDKAKLVEETGLQ-LKQINNWFINQRKRNWHS-NSQSV----
>Pvulgaris_Phvul.003G213500.1 pacid=27144605 transcript=Phvul.003G213500.1 locus=Phvul.003G213500 ID=Phvul.003G213500.1.v1.0 annotversion
RQVKAEIATHPLCEQLLAAHVSCLRVATPI-DQLPLIDAQLSHFNNLLRSY---------
-ASH------------YSH---SHDRQELDNFM----------------TQYLIVLCALK
EQLQQHVRVHAVEAVMACRDIESTLQA-LTG--------------------------VSL
---GEGSGATMSDDEE--D------FQMDGS---------------------------LD
Q---------------SS-----------ADGHD---MGFGPLLPT----ESERSLMERV
RQELKIELKQGFKSRIEDVREEILRKRRAGKLPGDTTSVLKAWWQQH-AKWPYPT----E
DDKAKLVEETGLQ-LKQINNWFINQRKRNWHS-NSQSV----
>Gmax_Glyma.17G132600.1.p pacid=30480798 transcript=Glyma.17G132600.1 locus=Glyma.17G132600 ID=Glyma.17G132600.1.Wm82.a2.v1 annotver
RQVKAEIANHPLYEQLLSAHVSCLRVATPI-DQLPLIDGQLSQSHHLLRSY---------
-ASH------------HSHSLSPHDRQELDNFM----------------AQYLIVLCTFK
EQLQQHVRVHAVEAVMACRDIESTLQA-LTG--------------------------VSL
---GEGTGATMSDDED--D------LQMDGS---------------------------LD
Q---------------SS-----------ADGHD---MGFGPLLPT----ESERSLMERV
RQELKIELKQGFKSRIEDVREEILRKRRAGKLPGDTTSVLKAWWQQH-AKWPYPT----E
DDKAKLVEETGLQ-LKQINNWFINQRKRNWHS-NSQSV----
>Gmax_Glyma.05G050600.1.p pacid=30525915 transcript=Glyma.05G050600.1 locus=Glyma.05G050600 ID=Glyma.05G050600.1.Wm82.a2.v1 annotver
RQVKAEIATHPLYEQLLSAHVSCLRVATPI-DQLPLIDGQLSQSHHLLRSY---------
-ASH------------HSHSLSPHDRQELDNFM----------------AQYLIVLCTFK
EQLQQHVRVHAVEAVMACRDIESTLQA-LTG--------------------------VSL
---GEGTGATMSDDED--D------LQMDGS---------------------------LD
Q---------------SS-----------AEGHD---MGFGPLLPT----ESERSLMERV
RQELKIELKQGFKSRIEDVREEILRKRRAGKLPGDTTSVLKAWWQQH-AKWPYPT----E
DDKAKLVEETGLQ-LKQINNWFINQRKRNWHS-NSQSV----
>Pvulgaris_Phvul.002G153300.1 pacid=27168252 transcript=Phvul.002G153300.1 locus=Phvul.002G153300 ID=Phvul.002G153300.1.v1.0 annotversion
RQLKAEIATHPLYEQLLAAHVACLRVATPI-DQLPLIDAQLSHSHHLLRSY---------
-VSH------------HTHSLSPNDRQELDNFL----------------AQYLIVLCTFK
EQLQQHVRVHAVEAVMACRDIENTLQA-LTG--------------------------VSL
---GEGTGATMSDDED--E------LQMDFS---------------------------LD
Q---------------SS-----------AEGHD---MGFGPLLPT----ESERSLMERV
RQELKIELKQGFKSRIEDVREEILRKRRAGKLPGDTTSVLKNWWQQH-AKWPYPT----E
DDKAKLVEETGLQ-LKQINNWFINQRKRNWHS-NSQSV----
>Gmax_Glyma.01G214800.1.p pacid=30544556 transcript=Glyma.01G214800.1 locus=Glyma.01G214800 ID=Glyma.01G214800.1.Wm82.a2.v1 annotver
RQLKAEITTHPLYEQLLAAHVACLRVATPI-DQLPLIDAQLSQSHHLLRSY---------
-VSH------------NTHSLSPHHRQELDNFL----------------AQYLIVLCTFK
EQLQQHVRVHAVEAVMACRDIENALQA-LTG--------------------------VSL
---GEGTGATMSDDED--D------LQMDIS---------------------------LD
Q---------------SS-----------AEGHD---MGFGPLLPT----ESERSLMERV
RQELKIELKQGFKSRIEDVREEILRKRRAGKLPGDTTSVLKNWWQQH-AKWPYPT----E
DDKAKLVEETGLQ-LKQINNWFINQRKRNWHS-NSQSV----
>Gmax_Glyma.11G027100.1.p pacid=30531614 transcript=Glyma.11G027100.1 locus=Glyma.11G027100 ID=Glyma.11G027100.1.Wm82.a2.v1 annotver
RQLKAEIATHPLYEQLLAAHVACLRVATPI-DQLPLIDAQLSQSHHLLRSY---------
-VSH------------NTLSLSPHHRQELDNFL----------------AQYLIVLCTFK
EQLQQHVRVHAVEAVMACRDIENTLQA-LTG--------------------------VSL
---GEGTGATMSDDED--D------LQMDFS---------------------------LD
Q---------------SS-----------AEGHD---MGFG--LPT----ESERSLMERV
RQELKIELKQGFKSRIEDVREEILRKRRAGKLPGDTTSVLKNWWQQH-AKWPYPT----E
DDKAKLVEETGLQ-LKQINNWFINQRKRNWHS-NSQSV----
>Slycopersicum_Solyc08g080120.2.1 pacid=27306285 transcript=Solyc08g080120.2.1 locus=Solyc08g080120.2 ID=Solyc08g080120.2.1.iTAGv2.3 annotver
NQLKSEIATHPLYEQLLSAHVACLRVATPI-DQLPLIDAQLTQSHNLLRSY---------
-ASS----QQ-----QQQHSLSHHERQELDNFL----------------AQYLLVLCSFK
EQLQQHVRVHAVEAVMACREIEQNLQL-LTG--------------------------ATL
---GEGTGATMSDDED--E------LQMDFS---------------------------LD
V---------------S-----------GGDAHD---MGMGFGLPT----ESERSLMERV
RQELKIELKQGFRSRIEDVREEILRKRRAGKLPGDTTTVLKNWWQQH-SKWPYPT----E
DDKAKLVEETGLQ-LKQINNWFINQRKRNWHS-NSQSV----
>Stuberosum_PGSC0003DMP400039417 pacid=24390868 transcript=PGSC0003DMT400058528 locus=PGSC0003DMG400022736 ID=PGSC0003DMT400058528.v3.4 ann
NQLKGEIATHPLYEQLLSAHVACLRVATPI-DQLPLIDAQLSQSHHLLRSY---------
-ASS----QQ----QQQHHSLSHHERQELDNFL----------------AQYLLVLCSFK
EQLQQHVRVHAVEAVMACREIEQNLQL-LTG--------------------------ATL
---GEGTGATMSDDED--E------LQMDFS---------------------------LD
V---------------S-----------GGDAHD---MGMGFGLPT----ESERSLMERV
RQELKIELKQGFRSRIEDVREEILRKRRAGKLPGDTTTVLKNWWQQH-SKWPYPT----E
DDKAKLVEETGLQ-LKQINNWFINQRKRNWHS-NSQSV----
>Csativus_Cucsa.302660.1 pacid=16975783 transcript=Cucsa.302660.1 locus=Cucsa.302660 ID=Cucsa.302660.1.v1.122 annotversion=v1.0
SQLKAEIATHPLYEQLLSAHVACLRVATPI-DQLPMIDAQLSQSHHILRSY---------
-ASS----QQ-----QNAHSLTPHERQELDNFL----------------AQYMIVLCSFK
EQLQQHVRVHAVEAVMACREIENTLQA-LTG--------------------------VSL
---GEGTGATMSDDED--D------IPMDFS---------------------------LD
Q---------------S-----------GADAHD---MGFGPLLPT----ESERSLMERV
RQELKIELKQGFKSRIEDVREEILRKRRAGKLPGDTTTVLKNWWQQH-SKWPYPT----E
DDKAKLVEETGLQ-LKQINNWFINQRKRNWHS-NSQSV----
>Fvesca_mrna32356.1v1.0hybrid pacid=27269449 transcript=mrna32356.1v1.0hybrid locus=gene32356v1.0hybrid ID=mrna32356.1v1.0hybri
HQLKSEIATHPLYEQLLSAHVSCLRVATPI-DQLPLIDAQLSQSHHLLRSY---------
-ASH-H--Q------QHGHSLSPHERQELDNFL----------------AQYLIVLCSFK
EQLQQHVRVHAVEAVMACREIESTLQA-LTG--------------------------VTL
---GEGTGATMSDDED--D------MPTDFS---------------------------MD
Q---------------A-----------GSDAHD---MGFG--LPT----ESERSLMERV
RQELKIELKQGFKSRIEDVREEILRKRRAGKLPGDTTTVLKNWWQQH-SKWPYPT----E
DDKAKLVEETGLQ-LKQINNWFINQRKRNWHS-NSQSV----
>Mdomestica_MDP0000551496 pacid=22620813 transcript=MDP0000551496 locus=MDP0000551496 ID=MDP0000551496.GDRv1.0.196 annotversion=v1.0
RQLKAEIATHPLYEQLLSAHVSCLRVATPI-DQLPLIDAQLSQSHHLLRSY---------
-ASQ----P------QHAQSVSPHERQELDNFL----------------AQYLIVLCSFK
EHLQQHVRVHAVEAVMACREIESNLQA-LTG--------------------------VSL
---GEVSGATMSDDED--D------MPMDFT---------------------------MD
Q---------------S-----------SGEGHD---MGFGPLLPT----ESERSLMERV
RQELKIELKQGFKSRIEDVREEILRKRRAGKLPGDTTTVXKNWWQQH-SKWPYPT----E
DDKAKLVEETGLQ-LKQINNWFINQRKRNWHS-NSQSV----
>Ppersica_ppa009464m pacid=17652668 transcript=ppa009464m locus=ppa009464m.g ID=ppa009464m.v1.0 annotversion=v1.0
RQLKAEIATHPLYEQLLSAHVSCLRVATPI-DQLPLIDAQLSQSHHLLRSY---------
-ASQ----Q------QHGHSVSPHERQELDNFL----------------AQYLIVLCSFK
EQLQQHVRVHAVEAVMACREIESNLQA-LTG--------------------------VSL
---GEGSGATMSDDED--D------MQMDFS---------------------------LD
Q---------------S-----------GGDGHD---MGFGPLLPT----ESERSLMERV
RQELKIELKQGFKSRIEDVREEILRKRRAGKLPGDTTTVLKNWWQQH-SKWPYPT----E
DDKAKLVEETGLQ-LKQINNWFINQRKRNWHS-NSQSV----
>Mdomestica_MDP0000313776 pacid=22662644 transcript=MDP0000313776 locus=MDP0000313776 ID=MDP0000313776.GDRv1.0.196 annotversion=v1.0
RQLKAEIATHPLYEQLLSAHVSCLRVATPI-DQLPLIDAQLSQSHHLLRSY---------
-ASQ-----------QHG-SVSPHERQELDNFL----------------AQYLIVLCSFK
EQLQQHVRVHAVEAVMACREIESNLQA-LTGINDQLFW-GS-SLSAVL---VRSGCGVSL
---GEGSGATMSDDED--D------MQMDFP---------------------------MD
Q---------------S-----------GAEGHD---MGFGPLLPT----ESERSLMERV
RQELKIELKQGFKSRIEDVREEILRKRRAGKLPGDTTTVLKNWWQQH-SKWPYPT----E
DDKAKLVEETGLQ-LKQINNWFINQRKRNWHS-NSQSV----
>Graimondii_Gorai.008G242800.1 pacid=26814647 transcript=Gorai.008G242800.1 locus=Gorai.008G242800 ID=Gorai.008G242800.1.v2.1 annotversion
RQLKAEIATHPLYDQLLTAHVSCLRVATTI-EQLPLIDAQLAQPHNVLRSY---------
-ASQ----HP-----QHGHSLSPHHRQDLDNFL----------------AQYLIMLCRFK
EELQQHVRVDAVEAVMACREIENNLHA-LTG--------------------------VTL
---GESTGATMSDDED--E------LQMDFP---------------------------LD
N---------------S-----------GVEAND---MGFGPLLPT----ESERTLMERV
RKELKIELKQGYKSKIEDVREEILRKRRAGKLPGDTTSVLKNWWQQH-SKWPYPT----E
DDKAKLVEETGLQ-LKQINNWFINQRKRNWHT-NYQSA----
>Acoerulea_Aquca_013_00468.2 pacid=22058833 transcript=Aquca_013_00468.2 locus=Aquca_013_00468 ID=Aquca_013_00468.2.v1.1 annotversion=v1.
RQLKAEIATHPLYEQLLAAHVGCLRVATPI-DQLPLIEAQLSQSHQLLRFY---------
-ASQ----H-----HHQHHVLSPHEKQDLDHFL----------------GQYLLVLCSFK
EQLQQHVRVHAVEAVMGCREIEQSFQA-LTG--------------------------VSL
---SEGTGATMSDDED--D------LQLDCS---------------------------MD
Q---------------S-----------GADGHD---LGFGPLLPT----ESERSLMERV
RQELKIELKQGFRSRIEDVREEILRKRRAGKLPGDTTSVLKTWWQQH-SKWPYPT----E
DDKAKLVEETGLQ-LKQINNWFINQRKRNWHS-NSQSV----
>Egrandis_Eucgr.D01935.1 pacid=23575733 transcript=Eucgr.D01935.1 locus=Eucgr.D01935 ID=Eucgr.D01935.1.v1.1 annotversion=v1.1
RQLKGEIASHPMYEQLLSAHVACLRVATPI-DQLPLIDAQLAQSHHLLRSY---------
-ASS----VQ-----HGHSSLSPHDRQELDNFL----------------AQYLVVLCSFK
EQLQQHVRVHAVEAVMACREIENTLQA-LTG--------------------------MSL
---GEGTGATMSDDED--E------LQMDFS---------------------------LD
Q---------------S-----------GADVHD---MGFGPLLPT----ESERTLMERV
RHELKIELKQGFRSKIEDVREEILRKRRAGKLPGDTTSVLKNWWQQH-SKWPYPT----E
DDKAKLVEETGLQ-LKQINNWFINQRKRNWHN-NSQSV----
>Cclementina_Ciclev10021319m pacid=20809062 transcript=Ciclev10021319m locus=Ciclev10021319m.g ID=Ciclev10021319m.v1.0 annotversion=v1.0
QLIKAEIASHPLYEQLLAAHVSCLRVATPI-DQLPLIDAQLAQSHHVLRSY---------
-GSL----QQ----NNNNHSLSPHERQELDNFL----------------AQYLIVLCTFK
EQLQQHVRVHAVEAVMGCREIENTLQA-LTG--------------------------VSL
---GEGTGATMSDDED--D------LHMDFS---------------------------LD
Q---------------S-----------ASDSHD---MGFGPLLPT----ETERSLMERV
RQELKIELKQGFKSRIEDVREEILRKRRAGKLPGDTTSVLKNWWQQH-SKWPYPT----E
DDKAKLVEETGLQ-LKQINNWFINQRKRNWHS-NSQSV----
>Vvinifera_GSVIVT01019880001 pacid=17829421 transcript=GSVIVT01019880001 locus=GSVIVG01019880001 ID=GSVIVT01019880001.Genoscope12X annotv
RQLKGEIVTHPLYEQLLAAHVACLRVATPI-DQLPLIDAQLTQSHHLLRSY---------
-ASQ----Q-----HHHGNSLSPHERQELDNFL----------------SQYLLVLCTFK
EQLQQHVRVHAVEAVMACREIEQTLQA-LTG--------------------------VSL
---GEGSGATMSDDEE--E------MQMDFS---------------------------LD
Q---------------G-----------GGDGHD---MGFGPLLPT----ESERTLMERV
RQELKIELKQGFKSRIEDVREEILRKRRAGKLPGDTTSVLKNWWQQH-SKWPYPT----E
DDKAKLVEETGLQ-LKQINNWFINQRKRNWHS-NSQSV----
>Cpapaya_evm.model.supercontig_29.29 pacid=16416235 transcript=evm.model.supercontig_29.29 locus=evm.TU.supercontig_29.29 annotversion=
RQLKAEIGTHPLYEQLLAAHVSCLRVATPI-DQLPLIDAQLSQSHHHLRSY---------
-ASQ----H-----HH--HSLPPHERQELDEFL----------------AQYLIVLCTFK
EQLQQHVRVHAVEAVMACREIENNLHA-LTG--------------------------VGL
---GEGSGATMSDDEE--E------VQMDFS---------------------------LD
Q---------------S-----------GGDGHD---MGFGPLLPT----ESERSLMERV
RQELKIELKQGFKSKIEDVREEILRKRRAGKLPGDTTTVLKNWWQQH-SKWPYPT----E
DDKAKLVEETGLQ-LKQINNWFINQRKRNWHS-NSNSV----
>Graimondii_Gorai.003G163800.1 pacid=26797092 transcript=Gorai.003G163800.1 locus=Gorai.003G163800 ID=Gorai.003G163800.1.v2.1 annotversion
RHLKAEIATHPLYEQLLAAHVSCLRVATPI-DQLSLIDAQLAESHNILRSY---------
-ASQ-----------QQGHSLSPHERQELDNFL----------------AQYLIVLCTFK
EQLQQHVRVHAVEAVMACREIENNLQA-LTG--------------------------VTL
---GEGTGATMSDDED--E------LQMDFS---------------------------LD
Q---------------S-----------GSDGHD---MGFGPLLPT----ESERSLMERV
RQELKIELKQGFKSKIEDVREEILRKRRAGKLPGDTTTVLKNWWQQH-SKWPYPT----E
DDKAKLVEETGLQ-LKQINNWFINQRKRNWHS-NSQSV----
>Graimondii_Gorai.004G206600.1 pacid=26773704 transcript=Gorai.004G206600.1 locus=Gorai.004G206600 ID=Gorai.004G206600.1.v2.1 annotversion
RQLKAEIAVHPLYEQLLAAHVSCLRVATPI-DQLPLIDAQLAQSHNLLRSY---------
-ASQ----H-----HQHGHSLSPHERQELDNFL----------------AQYLIVLCTFK
EQLQQHVRVHAIEAVMACREIENNLQA-LTG--------------------------VTL
---GEGTGATMSDDED--D------MQMDFS---------------------------LD
Q---------------S-----------GTDGHD---MGFGPLVPT----ESERSLMERV
RQELKIELKQGFKSRIEDVREEILRKRRAGKLPGDTTTVLKNWWQQH-SKWPYPT----E
DDKAKLVEETGLQ-LKQINNWFINQRKRNWHS-NSQSV----
>Tcacao_Thecc1EG016150t1 pacid=27448311 transcript=Thecc1EG016150t1 locus=Thecc1EG016150 ID=Thecc1EG016150t1.CGDv1.1 annotversion=v1.1
RQLRAEIATHPLYEQLLAAHVSCLRVATPI-DQLPLIDAQLAQSHNLLRSY---------
-ASQ----H-----HQHGHSLSPHERQELDNFL----------------AQYLIVLCTFK
EQLQQHVRVHAVEAVMACREIENNLQA-LTG--------------------------VSL
---GEGTGATMSDDED--E------LQMDFS---------------------------LD
Q---------------S-----------GADGHD---MGFGPLLPT----ESERSLMERV
RQELKIELKQGFKSRIEDVREEILRKRRAGKLPGDTTTVLKNWWQQH-SKWPYPT----E
DDKAKLVEETGLQ-LKQINNWFINQRKRNWHS-NSQSV----
>Rcommunis_30190.m011101 pacid=16823461 transcript=30190.m011101 locus=30190.t000337 ID=30190.m011101.TIGRR0.1 annotversion=v0.1
RQLKAEIANHPLYEQLLSAHVSCLRVATPI-DQLPLIDAQLSQSHHLIRSY---------
-ASQ------------HPHPLSPHERQELDNFL----------------AQYLIVLCSFK
DQLQQHVRVHAVEAVMACREIENTLHA-LTG--------------------------VTL
---GEGTGATMSDDED--D------LQMDFS---------------------------LD
Q---------------S-----------GADGHD---MGFGPLLPT----ESERSLMERV
RQELKIELKQGFKSRIEDVREEILRKRRAGKLPGDTTTVLKNWWQQH-SKWPYPT----E
DDKAKLVEETGLQ-LKQINNWFINQRKRNWHS-NSQSV----
>Mesculenta_cassava4.1_024801m pacid=17977262 transcript=cassava4.1_024801m locus=cassava4.1_024801m.g ID=cassava4.1_024801m.v4.1 annotver
RQLKAEIATHPLYEQLLAAHVSCLRVATPI-DQLPLIDAQLSQSHHILRSY---------
-VSQ----H-----NQHGHTLSPHERQELDNFL----------------AQYLIVLCSFK
DQLQQHVRVHAVEAVMACREIENTLQA-LTG--------------------------VTL
---GEGTGATMSDDED--D------LQMDFS---------------------------LD
Q---------------P-----------SADGHD---MGFGPLLPT----ESERSLMERV
RQELKIELKQGFKSRIEDVREEILRKRRAGKLPGDTTTVLKNWWQQH-SKWPYPT----E
DDKAKLVEETGLQ-LKQINNWFINQRKRNWHS-NSQSA----
>Ptrichocarpa_Potri.001G112200.1 pacid=27046748 transcript=Potri.001G112200.1 locus=Potri.001G112200 ID=Potri.001G112200.1.v3.0 annotversion
RQLKAEIATHPLYEQLLSAHVSCLRVATPI-DQLPLIDAQLSQSHHLLRSY---------
-ASQ----H-----NQHGHSLSPHERQDLDNFL----------------AQYLIILCTFK
DQLQQHVRVHAVEAVMACREIETTLQA-LTG--------------------------VTL
---GEGTGATMSDDED--D------LQMDFS---------------------------LD
Q---------------S-----------SADGHD---MGFGPLLPT----ESERSLMERV
RQELKIELKQGFKSRIEDVREEILRKRRAGKLPGDTTSVLKNWWQQH-SKWPYPT----E
DDKAKLVEETGLQ-LKQINNWFINQRKRNWHS-NSQSV----
>Ppatens_Phpat.006G006100.1.p pacid=28260584 transcript=Phpat.006G006100.1 locus=Phpat.006G006100 ID=Phpat.006G006100.1.v3.0 annotversi
IRNRALIVNHPLYPEMLMNHAACLRVGTPV-DQLPSIEAQLAQAPNIIEKY---------
-RAL----H-------DQVDITEDEKVELDRFM----------------TEYTALLGDFK
DVLQHHVYTDVAEAMIGCWELEQALHA-LTG--------------------------VSP
---GEGSGATMSDVDDD---------QD-------------------------------D
YA-------------YDQ----------SMDYHD---GGYGPLVPT----ETERSLME--
---------RGYRSKIEDVREEILRKRRAGKLPEGTTTVLKAWWQAH-SKWPYPT----E
DEKEQLIQETGLE-LKQVNNWFINQRKRNWHS-NPLVSSSD-
>Ppatens_Phpat.005G097000.1.p pacid=28244448 transcript=Phpat.005G097000.1 locus=Phpat.005G097000 ID=Phpat.005G097000.1.v3.0 annotversi
ARDKFLIVAHPLYPDLLNAHASCLRVGTPV-DQLPHIEAQLTQARHVTSKY---------
-SVL----HP------DHLEITEDEKTELDQFM----------------AQYIMLLCSFK
DHLQQHVYYDVTEAMMSCWELEQALHN-LTG--------------------------VSA
---GESTGATMSEED-----------ED-------------------------------D
YG-------------YDA----------HMDPQD---GGFGPLVPT----ESERTLMERV
RQELKYELKQGYRARIVDVREEILRKRRAGKLPEGTTTVLKAWWQAH-SKWPYPT----E
DEKERLIQETGLE-LKQVNNWFINQRKRNWHS-NPLSSSSE-
>Csinensis_orange1.1g019762m pacid=18121942 transcript=orange1.1g019762m locus=orange1.1g019151m.g ID=orange1.1g019762m.v1.1 annotversion
VKCKAEIVGHPLYEQLLSAHVSCLRIATPV-DQLPKIDAQLSRSRDVLAKY---------
-SAV--AN------------GRVLDDKELDQFM----------------THYVLLLYSFK
EQLQQHVRVHAMEAVMACWDLEQSLQS-LT------------------------------
-------GATMSDDDE--D-------QV-------------------------------D
TN------------FFDG----------SLDGPD---MGFGPLVPT----ESERSLMERV
RHELKHELKQGYKEKIVDIREEILRKRRAGKLPGDTTSLLKAWWLSH-AKWPYPT----E
EDKARLVQETGLQ-LKQINNWFINQRKRNWHA-NPSSSTAS-
>Cclementina_Ciclev10008834m pacid=20793063 transcript=Ciclev10008834m locus=Ciclev10008821m.g ID=Ciclev10008834m.v1.0 annotversion=v1.0
VKCKAEIVGHPLYEQLLSAHVSCLRIATPV-DQLPKIDAQLSRSRDVLAKY---------
-SAV--AN------------GRVLDDKELDQFM----------------THYVLLLYSFK
EQLQQHVRVHAMEAVMACWDLEQSLQS-LTG--------------------------VSP
---GEGTGATMSDDDE--D-------QV-------------------------------D
TN------------FFDG----------SLDGPD---MGFGPLVPT----ESERSLMERV
RHELKHELKQ---EKIVDIREEILRKRRAGKLPGDTTSLLKAWWLSH-AKWPYPT----E
EDKARLVQETGLQ-LKQINNWFINQRKRNWHA-NPSSSTAS-
>Cclementina_Ciclev10008821m pacid=20793061 transcript=Ciclev10008821m locus=Ciclev10008821m.g ID=Ciclev10008821m.v1.0 annotversion=v1.0
VKCKAEIVGHPLYEQLLSAHVSCLRIATPV-DQLPKIDAQLSRSRDVLAKY---------
-SAV--AN------------GRVLDDKELDQFM----------------THYVLLLYSFK
EQLQQHVRVHAMEAVMACWDLEQSLQS-LTG--------------------------VSP
---GEGTGATMSDDDE--D-------QV-------------------------------D
TN------------FFDG----------SLDGPD---MGFGPLVPT----ESERSLMERV
RHELKHELKQGYKEKIVDIREEILRKRRAGKLPGDTTSLLKAWWLSH-AKWPYPT----E
EDKARLVQETGLQ-LKQINNWFINQRKRNWHA-NPSSSTAS-
>Csinensis_orange1.1g019170m pacid=18121940 transcript=orange1.1g019170m locus=orange1.1g019151m.g ID=orange1.1g019170m.v1.1 annotversion
VKCKAEIVGHPLYEQLLSAHVSCLRIATPV-DQLPKIDAQLSRSRDVLAKY---------
-SAV--AN------------GRVLDDKELDQFM----------------THYVLLLYSFK
EQLQQHVRVHAMEAVMACWDLEQSLQS-LTG--------------------------VSP
---GESTGATMSDDDE--D-------QV-------------------------------D
TN------------FFDG----------SLDGPD---MGFGPLVPT----ESERSLMERV
RHELKHELKQGYKEKIVDIREEILRKRRAGKLPGDTTSLLKAWWLSH-AKWPYPT----E
EDKARLVQETGLQ-LKQINNWFINQRKRNWHA-NPSSSTAS-
>Ptrichocarpa_Potri.006G190000.1 pacid=27006334 transcript=Potri.006G190000.1 locus=Potri.006G190000 ID=Potri.006G190000.1.v3.0 annotversion
AKCKAEILGHPLYEQLLAAHVACLRIATPV-DQLARIDTQLAQSQDVVAKY---------
-SGV--GR------------SHVVDEKELDQFM----------------THYVILLCSFK
DQLQQHVRVHAMEAVMACWELEQSLQS-LTG--------------------------VSP
---GEGTGATMSDDDD--D-------QA-------------------------------D
AN------------LYDG----------NLDGLD---MGFGPLVPT----ETERSLMERV
RQELKHELKQDYKEKIVDIREEILRKRRAGKLPGDTTSLLKAWWQTH-SKWPYPT----E
EDKARLVQETGLQ-LKQINNWFINQRKRNWHS-SPSGSTSK-
>Ptrichocarpa_Potri.018G114100.1 pacid=27010046 transcript=Potri.018G114100.1 locus=Potri.018G114100 ID=Potri.018G114100.1.v3.0 annotversion
AKCKAEILGHPFYEQLLAAHVACLRIATPV-DQLARIDTQLARSQDVIAKY---------
-SGV--GC------------GHVVDEKELDQFM----------------THYALLLCSFK
DQLQQHVRVHAMEAVMACWELEQSLQS-LTG--------------------------VSP
---GEGTGATMSDDED--D-------QA-------------------------------D
TN------------FNDG----------NLDGLD---MGFGPLVPT----ETERSLMERV
RQELKHEFKQDYKEKIVDIREEILRKRRAGKLPGDTTSHLKAWWQTH-SKWPYPS----E
EDKARLVQETGLQ-LKQINNWFINQRKRNWHS-SPSGSTSK-
>Lusitatissimum_Lus10006291 pacid=23153419 transcript=Lus10006291 locus=Lus10006291.g ID=Lus10006291.BGIv1.0 annotversion=v1.0
AKCKADILSHPLYEQLLSAHVACLRIATPV-DQLPRIDAQLAQSQEVVAKY---------
-SVV--GN------------GPVVDEKELDQFM----------------THYVLLLCSFK
DQLQQHVRVHAMEAVMACWELEQALQS-LTG--------------------------VSP
---GEGTGATMSDDDD--D-------QV-------------------------------D
TN------------LYDA----------SMDAM-D--MGFGPLVPT----ETERSLMERV
RLELKHELKQGYKEKLVDIREEILRKRRAGKLPGDTTSVLKSWWQSH-SKWPYPT----E
EDKARLVQETGLQ-LKQINNWFINQRKRNWHS-NPSGSTVK-
>Mesculenta_cassava4.1_011212m pacid=17989306 transcript=cassava4.1_011212m locus=cassava4.1_011212m.g ID=cassava4.1_011212m.v4.1 annotver
AKCKAEILGHPLYEQLLAAHVACLRIATPV-DQLARIDAQLAQSQEVVAKY---------
-SLL--GN------------GQVVDEKELDQFM----------------TQYVLLLCTFK
DQLQQHVRVHAMEAVMACWDLEQSLQS-LTG--------------------------ASL
---GEGSGATMSDDDD--D-------LA-------------------------------D
TN------------LYDG----------SLDGP-D--MGFGPLVLT----ESEKSLMEHV
RKELKHELKQGYKEKIADVREEILRKRRAGKLPGDTTSLLKAWWQSH-SKWPYPT----E
EDKARLVQETGLQ-LKQINNWFINQRKRNWHS-SPSGSTTK-
>Rcommunis_29737.m001270 pacid=16807287 transcript=29737.m001270 locus=29737.t000064 ID=29737.m001270.TIGRR0.1 annotversion=v0.1
AKSKAEILGHPLYEQLLAAHVACLRIATPV-DQLARIDTQLAQSQEVVAKY---------
-SVL--GN------------GQVIDEKELDQFM----------------THYVLLLCSFK
DQLQQHVRVHAMEAVMACWELEQSLQS-LTG--------------------------ASL
---GEGTGATMSDDDD--D-------QA-------------------------------D
AN------------LYDG----------SLEGL-D--MGFGPLVPT----ETERSLMEHV
RKELKHELKQDYKEKIVDIREEILRKRRAGKLPGDTTSLLKAWWQSH-AKWPYPT----E
EDKARLVQETGLQ-LKQINNWFINQRKRNWHS-SPSGSTIK-
>Mesculenta_cassava4.1_011208m pacid=17972733 transcript=cassava4.1_011208m locus=cassava4.1_011208m.g ID=cassava4.1_011208m.v4.1 annotver
AKYKAEILGHPLYDQLLAAHVACLRIATPV-DQLARIDAQLAQSQEVVAKY---------
-SVL--GN------------GQVVDEKELDQFM----------------TQYVLLLCSFK
DQLQQHVRVHAMEAVMACWELEQSLQS-LTG--------------------------ASL
---GEGTGATMSDDDD--D-------QA-------------------------------D
TN------------LYDG----------GLDGA-D--MGFGPLVPT----ETERSLMEHV
RKELKHELKQGYKEKIVDIREEILRKRRAGKLPGDTTSLLKAWWQSH-SKWPYPT----E
EDKARLVQETGLQ-LKQINNWFINQRKRNWHS-NPSGSTTK-
>Mesculenta_cassava4.1_011426m pacid=17972735 transcript=cassava4.1_011426m locus=cassava4.1_011208m.g ID=cassava4.1_011426m.v4.1 annotver
AKYKAEILGHPLYDQLLAAHVACLRIATPV-DQLARIDAQLAQSQEVVAKY---------
-SVL--GN------------GQVVDEKELDQFM----------------TQYVLLLCSFK
DQLQQHVRVHAMEAVMACWELEQSLQS-LTG--------------------------ASL
---GEGTGATMSDDDD--D-------QA-------------------------------D
TN------------LYDG----------GLDGA-D--MGFGPLVPT----ETERSLMEHV
RKELKHELKQ-----IVDIREEILRKRRAGKLPGDTTSLLKAWWQSH-SKWPYPT----E
EDKARLVQETGLQ-LKQINNWFINQRKRNWHS-NPSGSTTK-
>BrapaFPsc_Brara.B00390.1.p pacid=30608888 transcript=Brara.B00390.1 locus=Brara.B00390 ID=Brara.B00390.1.v1.3 annotversion=v1.3
ARHKSEILSHPLYEQLLSAHVACLRIATPV-DQLPRIDAQLAQSQNVVAKY---------
-STM-DAAA---------QGLISGDEKELDHFM----------------THYVLLLCSFK
EQLQQHVRVHAMEAVMACWEIEQSLQS-LTG--------------------------VSP
---GEGTGATMSEDED--E-------QV-------------------------------D
AH------------LYDG----------SLD------LGFGPLVPT----ESERSLMERV
RQELKHELKQGYKEKIVDIREEILRKRRAGKLPGDTTSVLKAWWQSH-SKWPYPT----E
EDKVRLVQETGLQ-LKQINNWFINQRKRNWHS-NPSSSTVP-
>BrapaFPsc_Brara.C00448.1.p pacid=30617394 transcript=Brara.C00448.1 locus=Brara.C00448 ID=Brara.C00448.1.v1.3 annotversion=v1.3
ARQKAEILSHPLYEQLLSAHVACLRIATPV-DQLPRIDAQLAQSQNVVAKY---------
-STL-DAAS---------QGLISGDDKELDHFM----------------SHYVLLLCSFK
EQLQQHVRVHAMEAVMACWEIEQSLQS-FTG--------------------------VSP
---GEGTGATMSEDED--E-------QV-------------------------------D
AH------------LFDG----------SLD------LGFGPLVPT----ESERSLMERV
RQELKHELKQGYKEKIVDIREEILRKRRAGKLPGDTTSVLKAWWQSH-SKWPYPT----E
EDKARLVQETGLQ-LKQINNWFINQRKRNWHS-NPSSSTAS-
>Esalsugineum_Thhalv10013773m pacid=20205310 transcript=Thhalv10013773m locus=Thhalv10013773m.g ID=Thhalv10013773m.v1.0 annotversion=v1.0
ARHKAEILSHPLYEQLLSAHVACLRIATPV-DQLPRIDAQLAQTQNVVAKY---------
-SSL-EAAA---------QGLIAGDEKELDHFM----------------THYVLLLCSFK
EQLQQHVRVHAMEAVMACWEIEQSLQS-FTG--------------------------VSP
---GEGTGATMSEDED--E-------QV-------------------------------D
AH------------LFDG----------SLD------LGFGPLVPT----ESERSLMERV
RQELKHELKQGYKEKIVDIREEILRKRRAGKLPGDTTSVLKAWWQSH-SKWPYPT----E
EDKARLVQETGLQ-LKQINNWFINQRKRNWHS-NPSSSTVS-
>Cgrandiflora_Cagra.1398s0046.1.p pacid=28913483 transcript=Cagra.1398s0046.1 locus=Cagra.1398s0046 ID=Cagra.1398s0046.1.v1.1 annotversion=v
AKHKAEILSHPLYEQLLSAHVACLRIATPV-DQLPRIDAQLAQSQNVVAKY---------
-STL-DT-A---------QGLLAGDDKELDHFM----------------THYVLLLCSFK
EQLQQHVRVHAMEAVMACWEIEQSLQS-FTG--------------------------VSP
---GEGTGATMSEDED--E-------QV-------------------------------D
AH------------LFDG----------SLD------LGFGPLVPT----ESERSLMERV
RQELKHELKQGYKEKIVDIREEILRKRRAGKLPGDTTSVLKAWWQSH-SKWPYPT----E
EDKARLVQETGLQ-LKQINNWFINQRKRNWHS-NPSSSTVS-
>Bstricta_Bostr.23997s0006.2.p pacid=30654836 transcript=Bostr.23997s0006.2 locus=Bostr.23997s0006 ID=Bostr.23997s0006.2.v1.2 annotversi
AKHKAEILSHPLYEQLLSAHVACLRIATPV-DQLPRIDAQLAQSQNVVAKY---------
-STL-DT-A---------QGLLAGDDKELDHFM----------------THYVLLLCSFK
EQLQQHVRVHAMEAVMACWEIEQSLQS-FTG--------------------------VSP
---GEGTGATMSEDED--E-------QV-------------------------------D
AH------------LFDG----------SLD------LGFGPLVPT----ESERSLMERV
RQELKHELKQGYKEKIVDIREEILRKRRAGKLPGDTTSVLKAWWQSH-SKWPYPT----E
EDKARLVQETGLQ-LKQINNWFINQRKRNWHS-NPSSSTVS-
>Alyrata_487938 pacid=16044698 transcript=487938 locus=487938 ID=487938.v1.107 annotversion=v1.0
ARHKAEILSHPLYEQLLSAHVACLRIATPV-DQLPRIDAQLAQSQNVVAKY---------
-STL-EA-A---------QGLLAGDDKELDHFM----------------THYVLLLCSFK
EQLQQHVRVHAMEAVMACWEIEQSLQS-FTG--------------------------VSP
---GEGTGATMSEDED--E-------QV-------------------------------D
AP------------LFDG----------SLD------LGFGPLVPT----ESERSLMERV
RQELKHELKQGYKEKIVDIREEILRKRRAGKLPGDTTSVLKAWWQSH-SKWPYPT----E
EDKARLVQETGLQ-LKQINNWFINQRKRNWHS-NPSSSTVS-
>Athaliana_KNAT4
ARHKAEILSHPLYEQLLSAHVACLRIATPV-DQLPRIDAQLAQSQNVVAKY---------
-STL-EA-A---------QGLLAGDDKELDHFM----------------THYVLLLCSFK
EQLQQHVRVHAMEAVMACWEIEQSLQS-FTG--------------------------VSP
---GEGTGATMSEDED--E-------QV-------------------------------D
AH------------LFDG----------SLD------LGFGPLVPT----ESERSLMERV
RQELKHELKQGYKEKIVDIREEILRKRRAGKLPGDTTSVLKSWWQSH-SKWPYPT----E
EDKARLVQETGLQ-LKQINNWFINQRKRNWHS-NPSSSTVS-
>BrapaFPsc_Brara.B03654.1.p pacid=30606927 transcript=Brara.B03654.1 locus=Brara.B03654 ID=Brara.B03654.1.v1.3 annotversion=v1.3
ARQKAEILSHPLYEQLLSAHVACLRIATPV-DQLPRIDAQLAQSQNVVAKY---------
-SAL--G-AG--------QGLVGDDDKELDQFM----------------THYVLLLCSFK
EQLQQHVRVHAMEAVMACWEIEQSLQS-LTG--------------------------VSP
---GEGTGVTMSDDED--EQ------QV-------------------------------D
AN------------MFDG--G------GGLD------LGFGPLVPT----ESERSLMERV
RQELKHELKQGYKEKIVDIREEILRKRRAGKLPGDTTSVLKAWWQSH-SKWPYPT----E
EDKARLVQETGLQ-LKQINNWFINQRKRNWHS-NPSSSTVL-
>Esalsugineum_Thhalv10004250m pacid=20198313 transcript=Thhalv10004250m locus=Thhalv10004250m.g ID=Thhalv10004250m.v1.0 annotversion=v1.0
ARHKAEILSHPLYEQLLSAHVACLRIATPV-DQLPRIDAQLAQSQHVVAKY---------
-SAL--G-A--------GQGLVA-DDKELDQFM----------------THYVLLLCSFK
EQLQQHVRVHAMEAVMACWEIEQSLQS-LTG--------------------------VSP
---GEGMGATMSDDED--E-------QV-------------------------------D
AN------------MFDG----------GLD------LGFGPLIPT----ESERSLMERV
RQELKHELKQGYKEKIVDIREEILRKRRAGKLPGDTTSVLKAWWQSH-SKWPYPT----E
EDKARLVQETGLQ-LKQINNWFINQRKRNWHS-NPSSSTVL-
>BrapaFPsc_Brara.F02723.1.p pacid=30627871 transcript=Brara.F02723.1 locus=Brara.F02723 ID=Brara.F02723.1.v1.3 annotversion=v1.3
ARHKAEILSHPLYEQLLSAHVACLRIATPV-DQLPRIDAQLAQSQHVVAKY---------
-STL--G-GG-------GQGLVG-DDKELDQFM----------------THYVLLLCSFK
EQLQQHVRVHAMEAVMACWEIEQSLQS-LTG--------------------------VSP
---GEGMGATMSDDED--E-------QV-------------------------------D
AN------------MFDG----------GLD------LGFGPLIPT----ESERSLMERV
RQELKHELKQGYKEKIVDIREEILRKRRAGKLPGDTTSVLKAWWQSH-SKWPYPT----E
EDKARLVQETGLQ-LKQINNWFINQRKRNWHS-NPSSSTVL-
>Alyrata_489374 pacid=16037727 transcript=489374 locus=489374 ID=489374.v1.107 annotversion=v1.0
ARHKAEILSHPLYEQLLSAHVACLRIATPV-DQLPRIDAQLAQSQHVVAKY---------
-SAL--G-AA-------AQGLVG-DDKELDQFM----------------THYVLLLCSFK
EQLQQHVRVHAMEAVMACWEIEQSLQS-LTG--------------------------VSP
---GEGMGATMSDDED--E-------QV-------------------------------D
AN------------LFDG----------SLD------LGFGPLVPT----ESERSLMERV
RQELKHELKQGYKEKIVDIREEILRKRRAGKLPGDTTSVLKAWWQSH-SKWPYPT----E
EDKARLVQETGLQ-LKQINNWFINQRKRNWHS-NPSSSTVL-
>Crubella_Carubv10001020m pacid=20911009 transcript=Carubv10001020m locus=Carubv10001020m.g ID=Carubv10001020m.v1.0 annotversion=v1.0
ARHKAEILSHPLYEQLLSAHVACLRIATPV-DQLPRIDAQLAQSQHVVAKY---------
-SAL--G-AA-------AQGLVA-DDKELDQFM----------------THYVLLLCSFK
EQLQQHVRVHAMEAVMACWEIEQSLQS-LTG--------------------------VSP
---GEGMGATMSDDED--E-------QV-------------------------------D
AN------------MFDG----------SLD------LGFGPLIPT----ESERSLMERV
RQELKHELKQGYKEKIVDIREEILRKRRAGKLPGDTTSVLKAWWQSH-SKWPYPT----E
EDKARLVQETGLQ-LKQINNWFINQRKRNWHS-NPSSSTVL-
>Athaliana_KNAT3  AT5G25220.2 pacid=19669883 transcript=AT5G25220.2 locus=AT5G25220 ID=AT5G25220.2.TAIR10 annotversion=TAIR10
ARHKAEILSHPLYEQLLSAHVACLRIATPV-DQLPRIDAQLAQSQHVVAKY---------
-SAL--G-AA-------AQGLVG-DDKELDQFM----------------THYVLLLCSFK
EQLQQHVRVHAMEAVMACWEIEQSLQS-LTG--------------------------VSP
---GEGMGATMSDDED--E-------QV-------------------------------D
AN------------MFDG----------GLD------LGFGPLIPT----ESERSLMERV
RQELKHELKQGYKEKIVDIREEILRKRRAGKLPGDTTSVLKAWWQSH-SKWPYPT----E
EDKARLVQETGLQ-LKQINNWFINQRKRNWHS-NPSSSTVL-
>Bstricta_Bostr.29827s0294.2.p pacid=30679488 transcript=Bostr.29827s0294.2 locus=Bostr.29827s0294 ID=Bostr.29827s0294.2.v1.2 annotversi
ARHKAEILSHPLYEQLLSAHVACLRIATPV-DQLPRIDAQLAQSQHVVAKY---------
-SAL--G-AA-------DQGLVG-DDKELDQFM----------------THYVLLLCSFK
EQLQQHVRVHAMEAVMACWEIEQSLQS-LTG--------------------------VSP
---GEGMGATMSDDED--E-------QV-------------------------------D
AN------------MFDG----------SVD------LGFGPLIPT----ESERSLMERV
RQELKHELKQGYKEKIVDIREEILRKRRAGKLPGDTTSVLKAWWQSH-SKWPYPT----E
EDKARLVQETGLQ-LKQINNWFINQRKRNWHS-NPSSSTVL-
>Mtruncatula_Medtr3g106400.1 pacid=31059846 transcript=Medtr3g106400.1 locus=Medtr3g106400 ID=Medtr3g106400.1.JCVIMt4.0v1 annotversion=Mt4.
AKHKGEIMAHPLYEQLLSAHVSCLRIATPV-DQLPRIDAQLAESQNVVAKY---------
-SAL--GQQG---------MLDNDDNKQLDHFM----------------SHYVLLLCSFK
EQLQQHVRVHAMEAVMACWEIEQSLQS-LTG--------------------------VSP
---GEGTGATMSEDED--E-------QV-------------------------------D
VN------------LFDG----------GLDGSDN--GGFGPLVLT----ENERSLMERV
RHELKHELKQGYKEKIVDIREEILRKRRAGKLPGDTTSVLKDWWQSH-SKWPYPT----E
EDKARLVQETGLQ-LKQINNWFINQRKRNWHS-NPSTSNAL-
>Mguttatus_Migut.E01822.4.p pacid=28921389 transcript=Migut.E01822.4 locus=Migut.E01822 ID=Migut.E01822.4.v2.0 annotversion=v2.0
ARYKTQILSHPLYEQLLSAHVACLRIATPV-DQLSRIDGQLAHSQQVVAKY---------
-SAL--G----------HG--NLGDDKELDQFM----------------THYVLLLCSFK
EQLQQHVRVHAMEAVMACWEIEQSLQS-LTG--------------------------VSP
---GEGTGATMSDEEDDDE-------QV-------------------------------D
GH------------LFDM----------G-GGGHD---GFGPLILT----DSEKSLMERV
RQELKHELKNGYKEKLVDIREEILRKRRAGKLPGDTTSVLKAWWQSH-SKWPYPT----E
EDKARLVEETGLQ-LKQINNWFINQRKRKWHS-NSSSSTAS-
>Egrandis_Eucgr.C01686.3 pacid=23571211 transcript=Eucgr.C01686.3 locus=Eucgr.C01686 ID=Eucgr.C01686.3.v1.1 annotversion=v1.1
ARHKAEIVSHPLYEQLLSAHVACLRIATPV-DQLPRIDSQLAQSAQVVAKY---------
-SAL--GAAA--------GHDGVGDDKELDQFM----------------SHYVLLLCSFK
EQLQQHVRVHAMEAVMACWEIEQSLQS-LTG--------------------------VSP
---GQGTGATMSDDED--D-------PI-------------------------------D
AT------------LFDG----------GLDG-PD---GFGPLIPT----ETERSLMERV
RQELKHELKQGYKEKIVDIREEILRKRRAGKLPGDTTSVLKAWWQSH-AKWPYPT----E
EDKVKLVQETGLQ-LKQINNWFINQRKRNWHS-NSSSSSVS-
>Egrandis_Eucgr.C00434.1 pacid=23569950 transcript=Eucgr.C00434.1 locus=Eucgr.C00434 ID=Eucgr.C00434.1.v1.1 annotversion=v1.1
ARHKAEILSHPLYEQLLNAHVSCLKIATPV-DQLPRIDAQLTQSQRVVAKY---------
-SVL--GN----------G--GVVDGKELDQFM----------------THYVLLLCSFK
EQLQQHVRVHAMEAVMACWELEQALQS-LTG--------------------------VSP
---GEGTGATMSDDDE--D-------QD-------------------------------D
AK------------LFDG----------SFDG-HD---GFGPLVPT----ESERSLMERV
RQELKHELKQGYKEKIVDIREEILRKRRAGKLPGDTTSLLKAWWQTH-SKWPYPT----E
EDKARLVQETGLQ-LKQINNWFINQRKRNWHS-NPSSSTVP-
>Gmax_Glyma.14G112400.1.p pacid=30533626 transcript=Glyma.14G112400.1 locus=Glyma.14G112400 ID=Glyma.14G112400.1.Wm82.a2.v1 annotver
GRWKAEILQHPLYEQLLSAHVSCLRIATPV-DQLPRIDAQLAQSQNVVAKY---------
-AAF--GHNN-----------IVADDKELDQFM----------------SHYVLLLCSFK
EQLQQHVRVHAMEAVMACWDIEQSLQS-LTG--------------------------VSP
---GEGTGATMSDDED--D-------QV-------------------------------D
AN------------LFDS----------SFDG-AD---GFGPLVPT----ESERSLMERV
RQELKHELKQGYKEKIVDIREEILRKRRAGKLPGDTTSVLKAWWQSH-SKWPYPT----E
EDKARLVQETGLQ-LKQINNWFINQRKRNWHS-NPSTSTVL-
>Gmax_Glyma.17G215500.2.p pacid=30481964 transcript=Glyma.17G215500.2 locus=Glyma.17G215500 ID=Glyma.17G215500.2.Wm82.a2.v1 annotver
GRCKTEILQHPLYEQLLSAHVACLRIATPV-DQLPRIDAQLAQSQNVVAKY---------
-AVF--GHNN-----------IVADDKELDQFM----------------SHYVLLLCSFK
EQLQQHVRVHAMEAVMACWELEQSLQS-LTG--------------------------VSP
---GEGTGATMSDDEN--D-------QV-------------------------------D
AN------------LFDC----------SFDG-AD---GFGPLVPT----ESERSLMERV
RQELKHELKQGYKEKIVDIREEILRKRRAGKLPGDTTSVLKAWWQSH-SKWPYPT----E
EDKARLVQETGLQ-LKQINNWFINQRKRNWHS-NPSTSTAL-
>Slycopersicum_Solyc08g041820.2.1 pacid=27305708 transcript=Solyc08g041820.2.1 locus=Solyc08g041820.2 ID=Solyc08g041820.2.1.iTAGv2.3 annotver
AGYKSEILAHPLFEQLLSAHVACLRIATPV-DQLPRIDAQLAQSQQIVGKY---------
-SGL--GH----------G--NLSDDKELDQFL----------------THYVLLLCSFK
EQLQQHVRVHAMEAVMACWEIEQSLQS-LTG--------------------------VSP
---GEGTGATMSDDED--E-------QV-------------------------------D
AN------------LFEG----------SLDG-HD---GFGPLIPT----ESERSLMERV
RQELKHELKQGYKEKLVDIREEILRKRRAGKLPGDTTSVLKAWWQSH-SKWPYPT----E
EDKAKLVEETGLQ-LKQINNWFINQRKRNWHS-NPSSSTAL-
>Stuberosum_PGSC0003DMP400027373 pacid=24390490 transcript=PGSC0003DMT400040351 locus=PGSC0003DMG400015622 ID=PGSC0003DMT400040351.v3.4 ann
AGYKAEILAHPLFEQLLSAHVACLRIATPV-DQLPRIDAQLAQSQQVAGKY---------
-SGL--GH----------G--NLADDKELDQFL----------------THYVLLLCSFK
EQLQQHVRVHAMEAVMACWEIEQSLQS-LTG--------------------------VSP
---GEGTGATMSDDED--E-------QV-------------------------------D
AN------------LFEG----------SLDG-HD---GFGPLIPT----ESERSLMERV
RQELKHELKQGYKEKLVDIREEILRKRRAGKLPGDTTSVLKAWWQSH-SKWPYPT----E
EDKAKLVQETGLQ-LKQINNWFINQRKRNWHS-NPSSSTAL-
>Mtruncatula_Medtr1g012960.1 pacid=31100237 transcript=Medtr1g012960.1 locus=Medtr1g012960 ID=Medtr1g012960.1.JCVIMt4.0v1 annotversion=Mt4.
GRWKAEIMAHPLYEQLLSAHVACLRIATPV-DQLPRIDAQLAQSQNVVAKY---------
-SAF--GQNI--------G--AGVDDKELDHFM----------------SHYVLLLCSFK
EQLQQHVRVHAMEAVMACWEIEQSLQS-LTG--------------------------VSP
---GEGTGATMSDDED--E-------QV-------------------------------D
AN------------LFDG----------SFDGGAD---GFGPLIPT----ENERSLMERV
RQELKHELKHGYKEKIVDIREEILRKRRAGKLPGDTTSVLKAWWQSH-SKWPYPT----E
EDKARLVQETGLQ-LKQINNWFINQRKRNWHS-NPSTSTVL-
>Mdomestica_MDP0000135063 pacid=22676007 transcript=MDP0000135063 locus=MDP0000135063 ID=MDP0000135063.GDRv1.0.196 annotversion=v1.0
ARHKAEILAHPLYEPLLSAHVACLRIATPV-DQLPRIDAQLAQSQNVVAKY---------
-SAL--GNGM------------VGDDKELDQFM----------------RNYVLLLCSFK
EQLQQHVRVHAMEAVMACWEIEQSLQS-LTG--------------------------VSP
---GEGTSATMSDDED--D-------QV-------------------------------D
AN------------LFDE----------GMEG-HD---GFGPLIPT----ESERSLMERV
RQELKHELKQGYKEKIVDIREEILRKRRAGKLPGDTTSVLKAWWQSH-SKWPYPT----E
EDKARLVQETGLQ-LKQINNWFINQRKRNWHS-NPSTSTVL-
>Mdomestica_MDP0000167286 pacid=22638386 transcript=MDP0000167286 locus=MDP0000167286 ID=MDP0000167286.GDRv1.0.196 annotversion=v1.0
ARHKAEILAHPLYEPLLSAHVACLRIATPV-DQLPRIDAQLAQSQNVVAKY---------
-SAL--GNGM------------VGDDKELDQFM----------------RHYVLLLCSFK
EQLQQHVRVHAMEAVMACWEIEQSLQS-LTG--------------------------VSP
---GEGTGATMSDDED--D-------QV-------------------------------D
AN------------LFDG----------SMEG-HD---GFGPLIPT----ESERSLMERV
RQELKHELKQGYKEKIVDIREEIMRKRRAGKLPGNTTSVLKAWWQSH-SKWPYPT----E
EDKARLVQETGLH-LKQINNWFINQRKRNWHS-NPSTSTVL-
>Ppersica_ppa005932m pacid=17656212 transcript=ppa005932m locus=ppa005712m.g ID=ppa005932m.v1.0 annotversion=v1.0
ARHKAEILAHPLYEPLLSAHVACLRIATPV-DQLPRIDAQLAQSQNVVAKY---------
-SAL--GHGM------------VGDDKELDQFM----------------RHYVLLLCSFK
EQLQQHVRVHAMEAVMACWEIEQSLQS-LTG--------------------------VSP
---GEGTGATMSDDED--D-------QV-------------------------------D
AN------------LFDG----------SMEG-HD---GFGPLIPT----ESERSLMERV
RQELKHELKQGYKEKIVDIREEILRKRRAGKLPGDTTSVLKAWWQSH-SKWPYPT----E
EDKARLVQETGLQ-LKQINNWFINQRKRNWHS-NPSTSTVL-
>Pvulgaris_Phvul.009G090500.2 pacid=27147972 transcript=Phvul.009G090500.2 locus=Phvul.009G090500 ID=Phvul.009G090500.2.v1.0 annotversion
ARFKAEILSHPLYEQLLSAHVACLRIATPV-DQLPRIDAQLAQSQNVVAKY---------
-SAF--GQAI------------VGDDKELDQFL----------------SHYVLLLCSFK
EQLQQHVRVHAMEAVMACWEIEQSLQS-LTG--------------------------VSP
---GEGTGATMSDDED--E-------QV-------------------------------D
AN------------LFDG----------GLDG-PD---GFGPLIPT----ENERSLMERV
RHELKHELKQGYKEKIVDIREEILRKRRAGKLPGDTTSVLKAWWQSH-SKWPYPT----E
EDKARLVQETGLQ-LKQINNWFINQRKRNWHS-NPSTSTVL-
>Gmax_Glyma.06G065200.1.p pacid=30550758 transcript=Glyma.06G065200.1 locus=Glyma.06G065200 ID=Glyma.06G065200.1.Wm82.a2.v1 annotver
ARLKAEILTHPLYEQLLSAHVACLRIATPV-DQLPRIDAQLAQSQNVVAKY---------
-SAF--GQAI------------VGDDKELDQFL----------------SHYVLLLCSFK
EQLQQHVRVHAMEAVMACWEIEQSLQS-LTG--------------------------VSP
---GEGTGATMSDDED--E-------QV-------------------------------D
AN------------LFDG----------ALDG-PD---GFGPLIPT----ENERSLMERV
RHELKHELKQGYKDKIVDIREEILRKRRAGKLPGDTTSVLKAWWQSH-SKWPYPT----E
EDKARLVQETGLQ-LKQINNWFINQRKRNWHS-SPSTSTVL-
>Gmax_Glyma.04G064100.1.p pacid=30490487 transcript=Glyma.04G064100.1 locus=Glyma.04G064100 ID=Glyma.04G064100.1.Wm82.a2.v1 annotver
ARLKAEILAHPLYEQLLSAHVACLRIATPV-DQLPRIDAQLTQSQNVVAKY---------
-SAF--GQAI------------VGDDKELDQFL----------------SHYVLLLCSFK
EQLQQHVRVHAMEAVMACWEIEQSLQS-LTG--------------------------VSP
---GEGTGATMSDEED--E-------QV-------------------------------D
AN------------LFDG----------ALDG-PD---GFGPLIPT----ENERSLMERV
RHELKHELKQGYKEKIVDIREEILRKRRAGKLPGDTTSVLKAWWQSH-SKWPYPT----E
EDKARLVQETGLQ-LKQINNWFINQRKRNWHS-NPSTSTAL-
>Tcacao_Thecc1EG038269t1 pacid=27428463 transcript=Thecc1EG038269t1 locus=Thecc1EG038269 ID=Thecc1EG038269t1.CGDv1.1 annotversion=v1.1
AKHKAEIMGHPMYDQLLEAHVACLRVATPV-DQLAKIDAQLARSQQVLAKY---------
-----A----------------TASDDELDHFM----------------TNYVLLLGFFK
DQLQQHVRVHAMEAVMACWDLEQSLQS-LTG--------------------------VSP
---GEGTGATMSDDED--E-------VV-------------------------------D
TS------------LFDG----------SLDGID---MGFGPLIPS----ETERSLMERV
RQELKHELKQGYKEKIVDVREEILRKRRAGKLPGDTTSLLKAWWQSH-SKWPYPT----E
EDKARLVQETGLQ-LKQINNWFINQRKRNWQS-NPSTSLKS-
>Cpapaya_evm.model.supercontig_46.88 pacid=16420558 transcript=evm.model.supercontig_46.88 locus=evm.TU.supercontig_46.88 annotversion=
ARCKAAILGHPLYGQLLSAHVACLRIATPV-DQLPRIDTQLAQSQEVVAKY---------
-----DGR-------------LDDDKDQLDQFM----------------THYILLLCSFK
DQLQQHVRVHAMEAVMACWDLEQSLQS-LTG--------------------------VPP
---GEGTGATMSDDDE---------HV--------------------------------D
AN------------LFEG----------SVDGLD---MGFGPLVPT----ESERSLMERV
REELKHELKQGYKEKIVDVREEILRKRRAGKLPGDTTSLLKAWWQSH-SKWPYPT----E
EDKAKLVQETGLQ-LKQINNWFINQRKRNWHS-TSSSALKS-
>Fvesca_mrna30834.1v1.0hybrid pacid=27244279 transcript=mrna30834.1v1.0hybrid locus=gene30834v1.0hybrid ID=mrna30834.1v1.0hybri
GRFKADIVGHPLYEQLVSAHVSCLRIATPV-DQLPKIDEQLVQSQRVVDKY---------
-SAM-RANG----------EFGVLDEKELDMFM----------------TNYVLLLCSFK
EQLQQHVRVHAMEAVMACWELEQSLQS-LTG--------------------------VST
---AEGTGATMSDDDE----------QF-------------------------------D
IS------------SYDA----------SLDGHD---MGFGPLMPT----ESERSLMERV
RQELKHELKQGYKEKIVDIREEILRKRRAGKLPGDTTSVLKAWWQTH-SKWPYPT----E
EDKARLVQETGLQ-LKQINNWFINQRKRNWHS-NLSTTSVL-
>Ppersica_ppa007698m pacid=17657812 transcript=ppa007698m locus=ppa007698m.g ID=ppa007698m.v1.0 annotversion=v1.0
ARFKADLVGHPLYEQLVSAHVSCLRIATPV-DQLPRIDEQLVQSQRVVDKY---------
-SAL-RANG----------DVQVMDEKELDLFM----------------TNYVLLLCSFK
EQLQQHVRVHAMEAVMACWELDQSLQS-LTG--------------------------VST
---GEGTGATMSDDDD----------QV-------------------------------D
IN------------SYDG----------SLDGPD---MGFGPLVPT----ESERSLMERV
RQELKHELKQGYKEKIVDIREEILRKRRAGKLPGDTTSVLKSWWQSH-SKWPYPT----E
EDKARLVQETGLQ-LKQINNWFINQRKRNWHS-NISSTSVL-
>Mdomestica_MDP0000137501 pacid=22648611 transcript=MDP0000137501 locus=MDP0000137501 ID=MDP0000137501.GDRv1.0.196 annotversion=v1.0
ARFKADIVGHPLYEQLVSAHVSCLRIATPV-DQLPRIDEKLLQSQRVVDNY---------
-SAL-RANG----------DVGVMDEKELDLFM----------------TNYVLLLCSFK
EQLQQHVRVHAMEAVMACWELDQSLQS-LTG--------------------------VST
---GEGTGATMSDDDD----------QL-------------------------------D
IN------------SYDG----------SLDGPD---MGFGPLVPT----ESERSLMERV
RQELKHELEQGYKEKIVDIREEILRKRRAGKLPGDTTSVLKSWWQSH-SKWPYPT----E
EDKARLVQETGLQ-LKQINNWFINQRKRNWHS-NISSTSVL-
>Mdomestica_MDP0000323095 pacid=22646335 transcript=MDP0000323095 locus=MDP0000323095 ID=MDP0000323095.GDRv1.0.196 annotversion=v1.0
ARFKADIVGHPLYEQLVSAHVSCLRIATPV-DQLPRIDEKLLQSQRVVDNY---------
-SAL-RANG----------DVGVMDEKELDLFM----------------TNYVLLLCSFK
EQLQQHVRVHAMEAVMACWELDQSLQS-LTG--------------------------VST
---GEGTGATMSDDDD----------QL-------------------------------D
IN------------SYDG----------SLDGPD---MGFGPLVPT----ESERSLMERV
RQELKHELXQGYKEKIVDIREEILRKRRAGKLPGDTTSVLKSWWQSH-SKWPYPT----E
EDKARLVQETGLQ-LKQINNWFINQRKRNWHS-NISSTSVL-
>Osativa_LOC_Os08g19650.1 pacid=24101886 transcript=LOC_Os08g19650.1 locus=LOC_Os08g19650 ID=LOC_Os08g19650.1.MSUR7 annotversion=v7.0
ARCKAEILAHPLYEQLLSAHVACLRIATPV-DQLPRIDAQLAQSQGVVAKY---------
-SAL--AAAA-----------AGDDGRELDQFM----------------THYVLLLCSFK
EQLQQHVRVHAMEAVMACWELEQNLQS-LTG--------------------------ASP
---GEGTGATMSDGED--D-------QA-------------------------------E
AN------------MYDP----------SLDGAD---M--GFGLPT----ESERSLMERV
RQELKHELKQGYKEKLIDIREEILRKRRAGKLPGDTTSTLKAWWQSH-AKWPYPT----E
EDKARLVQETGLQ-LKQINNWFINQRKRNWHS-NPSSSTS--
>Bdistachyon_Bradi3g19927.4.p pacid=31158178 transcript=Bradi3g19927.4 locus=Bradi3g19927 ID=Bradi3g19927.4.v2.1 annotversion=v2.1
ARSKAEVLAHPLYEQLLSAHVACLRIATPV-DQLPRIDAQLAQSQGVVAKY---------
-STA--GGLA-----------AGDDTRELDQFM----------------THYVLLLCSFK
EQLQQHVRVHAMEAVMACWELEQNLQS-LTG--------------------------VSP
---GEGTGATMSDGED--D-------QA-------------------------------E
AN------------MYDA----------SLDGPD---MG-GFGLPT----ESERSLMERV
RQELKHELKQGYKEKLVDIREEILRKRRAGKLPGDTTSTLKSWWQSH-SKWPYPT----E
EDKARLVQETGLQ-LKQINNWFINQRKRNWHS-NPSSSTNV-
>Pvulgaris_Phvul.003G174900.1 pacid=27143230 transcript=Phvul.003G174900.1 locus=Phvul.003G174900 ID=Phvul.003G174900.1.v1.0 annotversion
REYKADILGHPLYDQLLSAHVSCLRIATPV-DQLPRIDAQLQQSQRVVEKY---------
-SAL-NG---------------VVDEKELDQFM----------------THYVLLLCAFK
EQLQQHVRVHAMEAVMACWDLEQSLQS-LTG--------------------------VSP
---GEGTGATMSDDED--D-------QA-------------------------------N
GN------------LYEG----------TFDGGE---LGFGPLVPT----ETERSLMERV
RHELKHELKQGYKEKIVDIREEILRKRRAGKLPGDTTSLLKAWWQAH-SKWPYPT----E
EDKARLVQETGLQ-LKQINNWFINQRKRNWHT-NNPSSSSN-
>Gmax_Glyma.17G104800.1.p pacid=30481928 transcript=Glyma.17G104800.1 locus=Glyma.17G104800 ID=Glyma.17G104800.1.Wm82.a2.v1 annotver
REYKADILGHPLYDQLLSAHVSCLRIATPV-DQLPRIDAQLQQSQRVVEKY---------
-SAL-NG---------------VVDEKELDQFM----------------THYVLLLCAFK
EQLQQHVRVHAMEAVMACWDLEQSLQS-LTG--------------------------VSP
---GEGTGATMSDDED--D-------QA-------------------------------N
AN------------LYEG----------SLDGGE---LGFGPLVPT----ESERSLMERV
RHELKHELKQGYKEKIVDIREEILRKRRAGKLPGDTTSLLKAWWQSH-SKWPYPT----E
EDKARLVQETGLQ-LKQINNWFINQRKRNWHT-NNPSSSSN-
>Mtruncatula_Medtr2g461240.1 pacid=31067898 transcript=Medtr2g461240.1 locus=Medtr2g461240 ID=Medtr2g461240.1.JCVIMt4.0v1 annotversion=Mt4.
SQYKADILGHPLYDQLLSAHVSCLRIATPV-DQLPRIDAQLQQSQRVVDKY---------
-SSL-NG---------------VVDEKELDQFM----------------THYVLLLCAFK
EQLQQHVRVHAMEAVMACWELEQSLQS-LTG--------------------------VSP
---GEGSGATMSDDED--D-------QA-------------------------------N
AN------------LYEG----------SLDGGD---LSFGPLVPT----ESERSLMERV
RQELKHELKQGYKSKIVDIREEILRKRRAGKLPGDTTSLLKAWWQSH-SKWPYPT----E
EDKARLVQETGLQ-LKQINNWFINQRKRNWHT-NPSSSTGS-
>Pvulgaris_Phvul.009G209500.1 pacid=27147633 transcript=Phvul.009G209500.1 locus=Phvul.009G209500 ID=Phvul.009G209500.1.v1.0 annotversion
AEYKADILGHPLYDQLLSAHISCLRIATPV-DQLPRIDAQLQQSQRVVDKY---------
-SSL-NG---------------VVDDKELDQFM----------------THYVILLCAFK
EQLQQHVRVHAMEAVMACWELEQSLQT-LTG--------------------------VSP
---GEGTGATMSDDEE--D-------QA-------------------------------N
AN------------IYEG----------SMDGAD---LSFGPLVPT----ETERSLMERV
RQELKHELKQGYKEKIVDIREEILRKRRAGKLPGDTTSLLKAWWQSH-SKWPYPT----E
EDKARLVQETGLQ-LKQINNWFINQRKRNWHT-NPSSSSGS-
>Gmax_Glyma.15G202200.1.p pacid=30497683 transcript=Glyma.15G202200.1 locus=Glyma.15G202200 ID=Glyma.15G202200.1.Wm82.a2.v1 annotver
AEYKADILGHPLYDQLLSAHVSCLRIATPV-DQLPRIDAQLQQSQRVVDKY---------
-SGI-NG---------------VVDDKELDQFM----------------THYVILLCAFK
EQLQQHVRVHAMEAVMACWELEQSLQS-LTG--------------------------VSP
---GEGTGATMSDDEE--D-------QA-------------------------------N
AN------------LFEG----------SMDGAD---LSFGPLVPT----ETERSLMERV
RQELKHELKQGYKDKIVDIREEILRKRRAGKLPGDTTSLLKAWWQSH-SKWPYPT----E
EDKARLVQETGLQ-LKQINNWFINQRKRNWHT-NPSSSSGS-
>Gmax_Glyma.09G095700.2.p pacid=30484063 transcript=Glyma.09G095700.2 locus=Glyma.09G095700 ID=Glyma.09G095700.2.Wm82.a2.v1 annotver
AEYKADILGHPLYDQLLSAHVSCLRIATPV-DQLPRIDAQLQQSQRVVDKY---------
-SGL-NG---------------VVDDKELDQFM----------------THYVILLCAFK
EQLQQHVRVHAMEAVMACWELEQSLQS-LTG--------------------------VSP
---GEGTGATMSDNEE--D-------QA-------------------------------N
AN------------LYEG----------GMDGAD---LSFGPLVPT----ETERSLMERV
RQELKHELKQGYKDKIVDIREEILRKRRAGKLPGDTTSLLKAWWQSH-SKWPYPT----E
EDKARLVQETGLQ-LKQINNWFINQRKRNWHT-NPSSSSGS-
>Csativus_Cucsa.162660.5 pacid=16965714 transcript=Cucsa.162660.5 locus=Cucsa.162660 ID=Cucsa.162660.5.v1.122 annotversion=v1.0
AQFKAEILAHPLYEQLLSAHVACLRIATPV-DQLPRIDSQLSRSQNVAAKY---------
-SSL--GNG---------SQSIVSNGKELDQFM----------------THYVFLLCSFK
EQLQQHVRVHAMEAVYACWEIEQSLQS-LTG--------------------------VSP
---GVGTGATMSDDDE--D-------QI-------------------------------D
A-------------MFDG----------SLEGHD---MGFGPLIPT----ESERSLMERV
RHELKHELKNGYKEKIVDIREEILRKRRAGKLPGDTTSVLKAWWQSH-SKWPYPT----E
EDKAKLVQETGLQ-LKQINNWFINQRKRNWHT-NPSTSTTL-
>Csativus_Cucsa.162660.1 pacid=16965710 transcript=Cucsa.162660.1 locus=Cucsa.162660 ID=Cucsa.162660.1.v1.122 annotversion=v1.0
AQFKAEILAHPLYEQLLSAHVACLRIATPV-DQLPRIDSQLSRSQNVAAKY---------
-SSL--GNG---------SQSIVSNGKELDQFM----------------THYVFLLCSFK
EQLQQHVRVHAMEAVYACWEIEQSLQS-LTG--------------------------VSP
---GVGTGATMSDDDE--D-------QI-------------------------------D
A-------------MFDG----------SLEGHD---MGFGPLIPT----ESERSLMERV
RHELKHELKNGYKEKIVDIREEILRKRRAGKLPGDTTSVLKAWWQSH-SKWPYPT----E
EDKAKLVQETGLQ-LKQINNWFINQRKRNWHT-NPSTSTTL-
>Mguttatus_Migut.K00376.1.p pacid=28936614 transcript=Migut.K00376.1 locus=Migut.K00376 ID=Migut.K00376.1.v2.0 annotversion=v2.0
EKYKADILSHPLYEQLLSAHVSCLRIATPV-DQLPRIDAQLAQSQQVVAKS---------
--PF--------------------SDT----------------------THYVLLLSSFK
EQLQQHVRVHAMEAVMACWELEQSLQS-LTG--------------------------VAP
---GEGTGATMSDDDE--D-------QA-------------------------------E
TN------------LFDE----------SLDGGD---MGFGPLVPT----ETERSLMERV
RLELKHELKQGYKEKIVDIREEILRKRRAGKLPGDTTSVLKSWWQSH-SKWPYPT----E
EDKARLVQETGLQ-LKQINNWFINQRKRNWHS-NPSSSTPK-
>Acoerulea_Aquca_016_00110.1 pacid=22062900 transcript=Aquca_016_00110.1 locus=Aquca_016_00110 ID=Aquca_016_00110.1.v1.1 annotversion=v1.
AKYKADIIGHPLYDQLLSAHVACLRIATPV-DQLPRIDAQLEQSQRVVAKY---------
-SVL--GHGS--------QQIGVGDDKELDQFM----------------THYVLLLCSFK
EQLQQHVRVHAMEAVMACWELEQSLQS-LTG--------------------------VSP
---GEGTGATMSDDDD--D-------Q--------------------------------D
TN------------LYDG----------SLEGPD---MGFGPLVPT----ETERSLMERV
RQELKHELKQGYKEKIVDIREEILRKRRAGKLPGDTTSHLKAWWQSH-SKWPYPT----E
EDKARLVQETGLQ-LKQINNWFINQRKRNWHS-NPSSSVLK-
>Stuberosum_PGSC0003DMP400053542 pacid=24416048 transcript=PGSC0003DMT400078990 locus=PGSC0003DMG400030737 ID=PGSC0003DMT400078990.v3.4 ann
EKCKADILNHPLYDQLLSAHVSCLRIATPV-DQLPRIDAQLAQSQNVVAKY---------
-SVL--GQGQ--------P---PLDDKDLDQFM----------------THYVLLLSSFK
EQLQQHVRVHAMEAVMACWELEQSLQS-LTG--------------------------VAP
---GEGTGATMSDDDD--D-------QA-------------------------------D
TN------------FLDG----------GFDGPD---MGFGPLVPT----ESERSLMERV
RQELKHELKQGYKEKIVDIREEILRKRRAGKLPGDTTSVLKAWWQSH-SKWPYPT----E
EDKARLVQETGLQ-LKQINNWFINQRKRNWHS-NPSTSSSQ-
>Graimondii_Gorai.010G117100.1 pacid=26757052 transcript=Gorai.010G117100.1 locus=Gorai.010G117100 ID=Gorai.010G117100.1.v2.1 annotversion
ARCKAEILAHPLYEQLLSAHVSCLRIATPV-DQLPRIDAQLDQSQHVVAKY---------
-SAL--GGA---------AQGLVADDKELDQFM----------------TQYVVLLCSFK
EQLQQHVRVHAMEAVMACWEIEQSLQS-LTG--------------------------VSP
---GEGTGATMSDDDE--D-------QV-------------------------------D
AN------------MFDA----------SFDGPD---MGFGPLIPT----ETERSLMERV
RRELKHELKQGYKEKIVDIREEILRKRRAGKLPGDTTSVLKAWWQAH-SKWPYPT----E
EDKARLVQETGLQ-LKQINNWFINQRKRNWHT-NPSTSTAL-
>Graimondii_Gorai.009G060200.2 pacid=26769565 transcript=Gorai.009G060200.2 locus=Gorai.009G060200 ID=Gorai.009G060200.2.v2.1 annotversion
ARYKAEVLAHPLYEQLLSAHVACLRIATPV-DQLPRIDAQLAQSLHVVAKY---------
-SAL--GGG---------AQGLVGDDKELDQFM----------------THYVLLLCSFK
EQLQQHVRVHAMEAVMACWEIEQSLQS-LTG--------------------------VSL
---GEGTGATMSDDDE--E-------QI-------------------------------D
AN------------LLDG----------SMEGPD---LGFGPLVPT----ESERSLMERV
RQELKHELKQGYKEKIVDIREEILRKRRAGKLPGDTTSVLKAWWQSH-SKWPYPT----E
EDKAKLVQETGLQ-LKQINNWFINQRKRNWHS-NPSTSTVL-
>Graimondii_Gorai.013G213900.4 pacid=26791267 transcript=Gorai.013G213900.4 locus=Gorai.013G213900 ID=Gorai.013G213900.4.v2.1 annotversion
ARYKADILAHPLCEQLLSAHVACLRVATPV-DQLPRIDAQLAQSQHVVAKY---------
-SSL--SGG---------SQGVVADDKELDQFL----------------THYVLLLCSFK
EQLQQHVRVHAMEAVMACWEIEQSLQS-LTG--------------------------VSP
---GEGTGATMSDDDD--D-------QV-------------------------------D
AN------------LFDG----------SLEGPD---MGFGPLILT----DSEKSLMERV
RHELKHELKQGYKEKIVDIREEILRKRRAGKLPGDTTSVLKAWWQSH-SKWPYPT----E
EDKARLVQETGLQ-LKQINNWFINQRKRNWNS-NPSTSTVS-
>Rcommunis_29848.m004577 pacid=16811233 transcript=29848.m004577 locus=29848.t000133 ID=29848.m004577.TIGRR0.1 annotversion=v0.1
ARYKAEILSHPLYDQLLSAHVACLRIATPV-DQLPRIDAQLAQSQHVVAKY---------
-SAL--GQ------------GLVADDKELDQFM----------------THYFLLLCSFK
EQLQQHVRVHAMEAVMACWEIEQSLQS-LTG--------------------------VSP
---GEGTGATMSDDDD--D-------QV-------------------------------D
AN------------LFDP----------SLDGAD---MGFGPLIPT----ESERSLMERV
RHELKHELKQGYKEKIADIREEILRKRRAGKLPGDTTSVLKAWWQSH-SKWPYPT----E
EDKARLVQETGLQ-LKQINNWFINQRKRNWHS-NPSSSTVL-
>Mesculenta_cassava4.1_023294m pacid=17959848 transcript=cassava4.1_023294m locus=cassava4.1_023294m.g ID=cassava4.1_023294m.v4.1 annotver
ARYKAEILSHPLYDQLLSAHVACLRIATPV-DQLPRIDAQLAQSQHVVAKY---------
-SAL--GGG---------TQGLVVDDKELDQFM----------------THYFLLLCSFK
EQLQQHVRVHAMEAVMACWEIEQSLQS-LTG--------------------------VSP
---GEGTGATMSDDDE--D-------QV-------------------------------D
AN------------LFDP----------SFDGSD---MGFGPLIPT----ESERSLMERV
RHELKHELKHGYKEKIADIREEILRKRRAGKLPGDTTSVLKAWWQSH-AKWPYPT----E
EDKARLVQETGLQ-LKQINNWFINQRKRNWHS-NPSTSTVL-
>Mesculenta_cassava4.1_008288m pacid=17985830 transcript=cassava4.1_008288m locus=cassava4.1_008073m.g ID=cassava4.1_008288m.v4.1 annotver
ARYKAEILSHPLYDQLLSAHVACLRIATPV-DQLPRIDAQLAQSQHVVAKY---------
-SAL--GGG---------TQGLAGDEKELDQFM----------------THYFLLLCSFK
EQLQQHVRVHAMEAVMACWEIEQSLQS-LTG--------------------------VSP
---GEGTGATMSDDDE--D-------QV-------------------------------D
AN------------LFDP----------SLDGSD---MGFGPLIPT----ESERSLMERV
RQELKHELKQGYKEKIADIREEILRKRRAGKLPGDTTSVLKSWWQSH-SKWPYPT----E
EDKARLVQETGLQ-LKQINNWFINQRKRNWHS-NPSTSTVL-
>Graimondii_Gorai.001G035700.3 pacid=26820872 transcript=Gorai.001G035700.3 locus=Gorai.001G035700 ID=Gorai.001G035700.3.v2.1 annotversion
ARYKAEILAHPFYEQLLSAHVACLRIATPV-DQLPRIDAQLAQSQHVVAKY---------
-SAL--GGG---------SQGLVSDDKELDQFM----------------THYVLLLCSFK
EQLQQHVRVHAMEAVMACWEIEQSLQS-LTG--------------------------VSP
---GEGTGATMSDDDD--D-------QV-------------------------------D
AN------------LFDA----------SLDGTD---MGFGPLIPT----ESERSLMERV
RHELKHELKQGYKEKIVDIREEILRKRRAGKLPGDTTSVLKAWWQSH-SKWPYPT----E
EDKARLVQETGLQ-LKQINNWFINQRKRNWHS-NPSTSTVS-
>Ptrichocarpa_Potri.006G259400.4 pacid=27006044 transcript=Potri.006G259400.4 locus=Potri.006G259400 ID=Potri.006G259400.4.v3.0 annotversion
AKCKADILAHPLYDQLLSAHVACLRIATPV-DQLPRIDAQLAQSQQVVAKY---------
-SAL--GSH----------QGLVPDDKELDQFM----------------THYFLLLCSFK
EQLQQHVRVHAMEAVMACWEIEQSLQS-LTG--------------------------VSP
---GEGTGATMSDDDE--D-------QV-------------------------------E
AN------------MFDG----------SLEGVD---MGFGPLVPT----ESERSLMERV
RQELKHELKQGYKEKIVDIREEILRKRRAGKLPGDTTSVLKAWWQSH-SKWPYPT----E
EDKARLVQETGLQ-LKQINNWFINQRKRNWHS-NPSTSTVL-
>Ptrichocarpa_Potri.018G022700.4 pacid=27008951 transcript=Potri.018G022700.4 locus=Potri.018G022700 ID=Potri.018G022700.4.v3.0 annotversion
ARYKADILTHPLYDQLLSAHVACLRIATPV-DQLPRIDAQLAQSQQVVTKY---------
-SAL--GSH----------QGLVPDDKELDQFM----------------THYFLLLCSFK
EQLQQHVRVHAMEAVMACWEIEQSLQS-LTG--------------------------VSP
---GEGTGATMSDDDE--D-------QV-------------------------------D
AN------------LFVG----------SLEGAD---LGFGPLVPT----ESERSLMERV
RQELKHELKQGYKEKIVDIREEILRKRRAGKLPGDTTSVLKAWWQSH-SKWPYPT----E
EDKARLVQETGLQ-LKQINNWFINQRKRNWHS-NPSTSTVL-
>Vvinifera_GSVIVT01012897001 pacid=17824348 transcript=GSVIVT01012897001 locus=GSVIVG01012897001 ID=GSVIVT01012897001.Genoscope12X annotv
ARYKADILAHPLYEQLLSAHVSCLRIATPV-DQLPRIDAQLAQSQGVVTKY---------
-SVL--ANQ-------------PLDDKELDQFM----------------THYVLLLCSFK
EQLQQHVRVHAMEAVMACWELEQSLQS-LTG--------------------------VSP
---GEGTGATMSDDED--D-------QA-------------------------------E
IN------------LFDG----------SLDGPD---MGFGPLVPT----ETERSLMERV
RQELKHELKQGYKEKIVDIREEILRKRRAGKLPGDTTSLLKAWWQSH-SKWPYPT----E
EDKARLVQETGLH-LKQINNWFINQRKRNWHS-NPSSSAVL-
>Csativus_Cucsa.271780.9 pacid=16973610 transcript=Cucsa.271780.9 locus=Cucsa.271780 ID=Cucsa.271780.9.v1.122 annotversion=v1.0
ARYKAEILAHPLYEQLLSAHVACLRIATPV-DQLPRIDAQLAQSQNVVAKY---------
-SAL--GHSA--------PPSM---------------------------THYVLLLCSFK
EQLQQHVRVHAMEAVMACWDIEQSLQS-LTG--------------------------VSP
---GEGTGATMSDDDD--D-------QV-------------------------------D
AN------------VFDG----------SLDGPD---MGFGPLIPT----ESERSLMERV
RQELKHELKSGYKEKIVDIREEILRKRRAGKLPGDTTSVLKQWWQSH-SKWPYPT----E
EDKARLVQETGLQ-LKQINNWFINQRKRNWHS-NPSSSTNL-
>Csativus_Cucsa.271780.6 pacid=16973607 transcript=Cucsa.271780.6 locus=Cucsa.271780 ID=Cucsa.271780.6.v1.122 annotversion=v1.0
ARYKAEILAHPLYEQLLSAHVACLRIATPV-DQLPRIDAQLAQSQNVVAKY---------
-SAL--GHSA--------PPSMVGDDKELDQFM----------------THYVLLLCSFK
EQLQQHVRVHAMEAVMACWDIEQSLQS-LTG--------------------------VSP
---GEGTGATMSDDDD--D-------QV-------------------------------D
AN------------VFDG----------SLDGPD---MGFGPLIPT----ESERSLMERV
RQELKHELKSGYKEKIVDIREEILRKRRAGKLPGDTTSVLKQWWQSH-SKWPYPT----E
EDKARLVQETGLQ-LKQINNWFINQRKRNWHS-NPSSSTNL-
>Egrandis_Eucgr.C02727.3 pacid=23572180 transcript=Eucgr.C02727.3 locus=Eucgr.C02727 ID=Eucgr.C02727.3.v1.1 annotversion=v1.1
AKYKAEILAHPLYEQLLSAHVACLRIATPV-DQLPRIDAQLAQSQHVVAKY---------
-SAM--S------------QGLVADDKELDQFM----------------THYVLLLCSFK
EQLQQHVRVHAMEAVMACWEIEQSLQS-LTG--------------------------VSP
---GEGTGATMSDDED--D-------QV-------------------------------D
AN------------LFDG----------SLDGTD---LGFGPLIPT----ETERSLMERV
RQELKHELKQGYKEKIIDIREEILRKRRAGKLPGDTTSVLKQWWQTH-SKWPYPT----E
EDKARLVQETGLQ-LKQINNWFINQRKRNWHS-NPSTSTVL-
>Cpapaya_evm.model.supercontig_187.27 pacid=16411730 transcript=evm.model.supercontig_187.27 locus=evm.TU.supercontig_187.27 annotversi
ARYKADILAHPLYEQLLSAHVACLRIATPV-DQLPRIDAQLAQSQHVVAKY---------
-SAL--S--A--------AQGLVGDDKELDQFM----------------THYVLLLCSFK
EQLQQHVRVHAMEAVMACWEIEQSLQS-LTG--------------------------VSP
---GEGTGATMSDDDD--D-------QV-------------------------------D
AN------------LFDG----------SLDGAD---MGFGPLIPT----ESERSLMERV
RQELKHELKQGYKEKIVDIREEILRKRRAGKLPGDTTSVLKAWWQSH-SKWPYPT----E
EDKARLVQETGLQ-LKQINNWFINQRKRNWHS-NPSTSTVL-
>Csinensis_orange1.1g014533m pacid=18101328 transcript=orange1.1g014533m locus=orange1.1g013045m.g ID=orange1.1g014533m.v1.1 annotversion
ARYKAEILSHPLYEQLLSAHVACLRIATPV-DQLPRIDAQLAQSQHVVSKY---------
-SAL--G--A--------GQGLVTDDKELDQFM----------------Q----------
-----HVRVHAMEAVMACWEIEQSLQS-LTG--------------------------VSP
---GEGTGATMSDDDE--D-------QV-------------------------------D
AN------------LFDG----------SLEGPD---MGFGPLIPT----ESERSLMERV
RQELKHELKQGYKEKIVDIREEILRKRRAGKLPGDTTSVLKSWWQSH-SKWPYPT----E
EDKARLVQETGLQ-LKQINNWFINQRKRNWHS-NPSTSTVL-
>Csinensis_orange1.1g013698m pacid=18101327 transcript=orange1.1g013698m locus=orange1.1g013045m.g ID=orange1.1g013698m.v1.1 annotversion
ARYKAEILSHPLYEQLLSAHVACLRIATPV-DQLPRIDAQLAQSQHVVSKY---------
-SAL--G--A--------GQGLVTDDKELDQFM----------------THYVLLLCSFK
EQLQQHVRVHAMEAVMACWEIEQSLQS-LTG--------------------------VSP
---GEGTGATMSDDDE--D-------QV-------------------------------D
AN------------LFDG----------SLEGPD---MGFGPLIPT----ESERSLMERV
RQELKHELKQGYKEKIVDIREEILRKRRAGKLPGDTTSVLKSWWQSH-SKWPYPT----E
EDKARLVQETGLQ-LKQINNWFINQRKRNWHS-NPSTSTVL-
>Smoellen_Sm135843
AGLKADIVTHPLYEQLLEAHVACLRIATPV-DQLSRIDGQISQCHHAIAKY---------
-SIL--ANHQ---------LLCGSSKEELDHFM----------------AHYVMLLKSFK
DQLQHHVRVHAKEAVMACWELEQSLIS-LTAG-------------------------AAP
---GEGTGATMSDDEDEQQ---Q-PQQEQ---Q-----------------------QQ-D
SD------------YW----------------QD---LGFGPLIPT----ETERTLMERV
RQELKHELKQGYRARIVDVREEILRKRRAGKLPGDTTSVLKAWWHAH-SKWPYPT----E
DEKARLVQETGLE-LKQINNWFINQRKRNWHH-HPSSSTNS-
>Smoellen_Sm90744
ARLKADLVTHPLYEQLLSAHISCLRTATPV-DQLPKIDAQLAHSSQVAAKY---------
-SIL--ATNE---------QGLSKDKDEVNEFM----------------AHYVTLLRSFK
DQLQQHVRVHAMEAVVACWELEQSLFT-LTGKHN---------------------FTSRS
---REGTGATMSEDEDDQQ-------AD-------------------------------D
SG------------YYDA----------GMDGHD---TGFGPLIPT----ETERTLMERV
RHELKIELKQGYKAKINDVREEILRKRRAGKLPGDTTSVLKTWWHAH-SKWPYPS----E
DDKARLVQETGLE-LKQINNWFINQRKRNWHS-NPSSSTSL-
>Slycopersicum_Solyc12g010410.1.1 pacid=27307203 transcript=Solyc12g010410.1.1 locus=Solyc12g010410.1 ID=Solyc12g010410.1.1.iTAGv2.3 annotver
EKYKADILNHHLSEQLLSAHVACLRIATPV-DQLPRIDEQLTESQNLVAKY---------
-YVV--GQSQ------------SLDDKELDQFM----------------ANYVLLLSSFK
EQLQQHVRVHAMEAVMACWDLDQSLQT-LTG--------------------------VAS
---GEGTGATMSDDDE--DNQ-----VE-------------------------------T
YC------------HYNG----------ILDGQD---NGFGPLVPT----ENERFLMERV
RQELKQEFKQDYKGKIVDIREEILRKRRAGKLPGDTTSALKAWWKSH-SKWPYPT----E
EDKAKLVKDTGLQ-LKQVNNWFINQRKRNWHS-TPSSSSAQ-
>Stuberosum_PGSC0003DMP400013897 pacid=24380966 transcript=PGSC0003DMT400020407 locus=PGSC0003DMG400007887 ID=PGSC0003DMT400020407.v3.4 ann
EKYKADILNHHLSEQLLSAHVACLRIATPV-DQLPRIDEQLTESQNLVAKY---------
-YVV--GQSQ------------SLDDKELDQFM----------------AHYVLLLSSFK
EQLQQHVRVHAMEAVMACWDLDQSLQN-LTG--------------------------VAS
---GEGTGATMSDDDE--DNQ-----VE-------------------------------T
YC------------HYNG----------ILDGQD---NGFGPLVPT----ENERFLMERV
RQELKQEFKQDYKGKIVDIREEILRKRRAGKLPGDTTSALKAWWKSH-SKWPYPT----E
EDKAKLVKDTGLQ-LKQVNNWFINQRKRNWHS-TPSSSSTQ-
>BrapaFPsc_Brara.K00379.1.p pacid=30614909 transcript=Brara.K00379.1 locus=Brara.K00379 ID=Brara.K00379.1.v1.3 annotversion=v1.3
ASDKAAILKHPMYEQLLAAHVACLRVATPV-DQIPRIDAQLSQLHTVAAKY---------
-SS----------------LGVGMDNKELDHFM----------------SHYVVVLCSFK
EQLQHHVCVHALEAITACWEIEQSLQS-ITG--------------------------VSP
---SESNGKTMSDDDEDDN-------QVE------------------------------E
VN------------MFDG----------SLDGSD---MGFGPLVPT----ERERSLVERV
KKELKHELKQGFKEKIVDIREEIMRKRRAGKLPGDTTSVLKEWWRTH-SKWPYPT----E
EDKARLVEETGLQ-LKQINNWFINQRKRNWNS-SSSTSSTL-
>Esalsugineum_Thhalv10025443m pacid=20195690 transcript=Thhalv10025443m locus=Thhalv10025443m.g ID=Thhalv10025443m.v1.0 annotversion=v1.0
ASYKAAILRHPMYEQLLAAHVACLRVATPV-DQIPRIDAQLSQLHTVAAKY---------
-ST----------------LGVVEDNKELDHFM----------------SHYVVLLCSFK
EQLQHHVCVHAMEAITACWEIEQSLQS-ITG--------------------------VSP
---SENNGKTMSDDEDG--------NQV-------------------------------E
VN------------MFDG----------SLDGSD---MGFGPLVPT----ERERSLMERV
KKELKHELKQGFKEKIEDIREEIMRKRRAGKLPGDTTSVLKEWWRTH-SKWPYPT----E
EDKAKLVQETGLQ-LKQINNWFINQRKRNWNN-NSSTSSTL-
>Crubella_Carubv10005036m pacid=20897088 transcript=Carubv10005036m locus=Carubv10005036m.g ID=Carubv10005036m.v1.0 annotversion=v1.0
ASYKAAILRHPMYEQLLAAHVACLRVATPV-DQIPRIDAQLSQFHTVAEKY---------
-ST----------------LGVVVDNKELDHFM----------------SHYVVLLCSFK
EQLQHHVCVHAMEAITACWEIEQSLQS-LTG--------------------------VSP
---SESNGKTMSDDEDD--------NQV-------------------------------E
VN------------MFDG----------SLDGSD---MGFGPLVPT----ERERSLMERV
KKELKHELKQGFKEKIVDIREEIMRKRRAGKLPGDTTSVLKEWWRTH-SKWPYPT----E
EDKAKLVQETGLQ-LKQINNWFINQRKRNWNS-NTSTSSTL-
>Bstricta_Bostr.7867s1058.1.p pacid=30657613 transcript=Bostr.7867s1058.1 locus=Bostr.7867s1058 ID=Bostr.7867s1058.1.v1.2 annotversion=v
ASYKAAILRHPMYEQLLAAHVACLRVATPV-DQIPRIDAQLSQLHTVAEKY---------
-ST----------------LGVVMDNKELDHFM----------------SHYVVLLCSFK
EQLQHHVCVHAMEAITACWEIEQSLQS-LTG--------------------------VSP
---SESNGKTMSDDEDD--------NQV-------------------------------E
VN------------MFDG----------SLDGSD---MGFGPLVPT----ERERSLMERV
KKELKHELKQGFKEKIVDIREEIMRKRRAGKLPGDTTSVLKEWWRTH-SKWPYPT----E
EDKVKLVQETGLQ-LKQINNWFINQRKRNWNS-NTSTSSTL-
>Alyrata_328525 pacid=16062434 transcript=328525 locus=328525 ID=328525.v1.107 annotversion=v1.0
ASYKAAILRHPMYEQLLAAHVACLRVATPV-DQIPRIDAQLSQLHTVAAKY---------
-ST----------------LGVVVDNKELDHFM----------------SHYVVLLCSFK
EQLQHHVCVHAMEAITACWEIEQSLQS-LTG--------------------------VSP
---SESNGKTMSEDEDD--------NQV-------------------------------E
VN------------MYDG----------SLDGSD---MGFGPLVPT----ERERSLMERV
KKELKHELKQGFKEKIVDIREEIMRKRRAGKLPGDTTSVLKEWWRTH-SKWPYPT----E
EDKAKLVQETGLQ-LKQINNWFINQRKRNWNS-NSSTSSTL-
>Athaliana_KNAT5
ASYKAAILRHPMYEQLLAAHVACLRVATPV-DQIPRIDAQLSQLHTVAAKY---------
-ST----------------LGVVVDNKELDHFM----------------SHYVVLLCSFK
EQLQHHVCVHAMEAITACWEIEQSLQS-LTG--------------------------VSP
---SESNGKTMSDDEDD--------NQV-------------------------------E
VN------------MFDG----------SLDGSD---MGFGPLVPT----ERERSLMERV
KKELKHELKQGFKEKIVDIREEIMRKRRAGKLPGDTTSVLKEWWRTH-SKWPYPT----E
EDKAKLVQETGLQ-LKQINNWFINQRKRNWNS-NSSTSSTL-
>Bdistachyon_Bradi3g06170.2.p pacid=31153146 transcript=Bradi3g06170.2 locus=Bradi3g06170 ID=Bradi3g06170.2.v2.1 annotversion=v2.1
EREKAAIAAHPLYERLLEAHVACLRVATPV-DQLPRIDAQIAARPPPLVAA---------
-A---------------GSAGGPSGGEELDLFM----------------THYVLLLCSFK
EQLQQHVRVHAMEAVMGCWELEQSLQS-LTG--------------------------ASP
---GEGTGATMSDDED---------NQV----D-S------------------------N
L--------------FD-----------GNDGSD---MGFGPLILT----EGERSLIERV
RHELKSELKQGYKEKLVDIREEIMRKRRAGKLPGDTAATLKAWWQAH-SKWPYPT----E
DDKARLVQETGLQ-LKQINNWFINQRKRNWHSSNASSSSE--
>Osativa_LOC_Os02g08544.2 pacid=24129365 transcript=LOC_Os02g08544.2 locus=LOC_Os02g08544 ID=LOC_Os02g08544.2.MSUR7 annotversion=v7.0
EREKAAVAAHPLYERLLEAHVACLRVATPV-DQLPRIDAQIAARPPPLAAA---------
-SA-------------AAAAGGPSGGEELDLFM----------------THYVLLLCSFK
EQLQQHVRVHAMEAVMGCWELEQSLQS-LTG--------------------------ASP
---GEGTGATMSDDED---------NQV----D-S------------------------N
M--------------FD-----------GNDGSD---MGFGPLMLT----EGERSLVERV
RHELKNELKQGYKEKLVDIREEILRKRRAGKLPGDTASILKAWWQAH-SKWPYPT----E
DDKARLVQETGLQ-LKQINNWFINQRKRNWHS-NPASSGE--
>Zmays_GRMZM2G433591_P01 pacid=31045825 transcript=GRMZM2G433591_T01 locus=GRMZM2G433591 ID=GRMZM2G433591_T01.v6a annotversion=6a
EREKAAIAAHPLYERLLEAHVACLRVATPV-DQLPRIDAQIAARPPPLAAA---------
-AGA-AAAG-------AAAAGGPSGGEELDLFM----------------THYVLLLCSFK
EQLQQHVRVHAMEAVMGCWELEQSLQS-LTG--------------------------ASP
---GEGTGGTMSDDED---------NQV----D-S------------------------N
M--------------FD-----------GNDGSD---MGFGPLILT----EGERSLVERV
RKELKNELKQGYKEKLVDIREEIMRKRRAGKLPGDTASVLKAWWQAH-SKWPYPT----E
DDKARLVQETGLQ-LKQINNWFINQRKRNWHS-NPTSSAE--
>Zmays_GRMZM2G370332_P01 pacid=30992541 transcript=GRMZM2G370332_T01 locus=GRMZM2G370332 ID=GRMZM2G370332_T01.v6a annotversion=6a
EREKAAIAAHPLYERLLEAHVACLRVATPV-DQLPRIDAQIAARPPPLAAA---------
-AG-------------AAAAGGPSGGEELDLFM----------------THYVLLLCSFK
EQLQQHVRVHAMEAVMGCWELEQSLQS-LTG--------------------------ASP
---GEGTGATMSDDED---------NQV----D-S------------------------N
M--------------FD-----------GNDGSD---MGFGPLMLT----EGERSLVERV
RQELKNELKQGYKEKLVDIREEIMRKRRAGKLPGDTASVLKAWWQAH-SKWPYPT----E
DDKARLVQETGLQ-LKQINNWFINQRKRNWHS-NPTSSGE--
>Sbicolor_Sobic.004G067100.1.p pacid=28375693 transcript=Sobic.004G067100.1 locus=Sobic.004G067100 ID=Sobic.004G067100.1.v2.1 annotversi
EREKAAIAAHPLYERLLEAHVACLRVATPV-DQLPRIDAQIAARPPPLAAA---------
-AG-------------AAAAGGPSGGEELDLFM----------------THYVLLLCSFK
EQLQQHVRVHAMEAVMGCWELEQSLQS-LTG--------------------------ASP
---GEGTGATMSDDED---------NQV----D-S------------------------N
M--------------FD-----------GNDGSD---MGFGPLILT----EGERSLVERV
RQELKNELKQGYKEKLVDIREEIMRKRRAGKLPGDTASVLKAWWQAH-SKWPYPT----E
DDKARLVQETGLQ-LKQINNWFINQRKRNWHS-NPTSSGE--
>Pvirgatum_Pavir.Aa03160.1.p pacid=30252749 transcript=Pavir.Aa03160.1 locus=Pavir.Aa03160 ID=Pavir.Aa03160.1.v1.1 annotversion=v1.1
EREKAAIAAHPLYERLLEAHVACLRVATPV-DQLPRIDAQIAARPPPLAAA---------
-AG-------------AAAAGGPSGGEELDLFM----------------THYVLLLCSFK
EQLQQHVRVHAMEAVMGCWDLEQSLQS-LTG--------------------------ASP
---GEGTGATMSDDED---------NQV----D-S------------------------N
M--------------FD-----------GNEGSD---MGFGPLILT----EGERSLVERV
RRELKNELKQGYKEKLVDIREEILRKRRAGKLPGDTASILKAWWQAH-SKWPYPT----E
DDKARLVQETGLQ-LKQINNWFINQRKRNWHS-NPTSSGE--
>Sitalica_Si020494m pacid=19687142 transcript=Si020494m locus=Si020494m.g ID=Si020494m.version2.1 annotversion=v2.1
EREKAAIAAHPLYERLLEAHVACLRVATPV-DQLPRIDAQIAARPPPLAAA---------
-AG-------------AAAAGGPSGGEELDLFM----------------THYVLLLCSFK
EQLQQHVRVHAMEAVMGCWELEQSLQS-LTG--------------------------ASP
---GEGTGATMSDDED---------NQV----D-S------------------------N
M--------------FD-----------GNEGSD---MGFGPLMLT----EGERSLVERV
RQELKNELKQGYKEKLVDIREEILRKRRAGKLPGDTASILKAWWQAH-SKWPYPT----E
DDKARLVQETGLQ-LKQINNWFINQRKRNWHS-NPTSSGE--
>Pvirgatum_Pavir.J26794.1.p pacid=30198150 transcript=Pavir.J26794.1 locus=Pavir.J26794 ID=Pavir.J26794.1.v1.1 annotversion=v1.1
EREKAAIAAHPLYERLLEAHVACLRVATPV-DQLPRIDAQIAARPPPLAAA---------
-AG-------------AAAAGGPSGGEELDLFM----------------THYVLLLCSFK
EQLQQHVRVHAMEAVMGCWELEQSLQS-LTG--------------------------ASP
---GEGTGATMSDDED---------NQV----D-S------------------------N
M--------------FD-----------GNEGSD---MGFGPLILT----EGERSLVERV
RQELKNELKQGYKEKLVDIREEILRKRRAGKLPGDTASILKAWWQAH-SKWPYPT----E
DDKARLVQETGLQ-LKQINNWFINQRKRNWHS-NPTSSGE--
>Bdistachyon_Bradi1g30730.1.p pacid=31136735 transcript=Bradi1g30730.1 locus=Bradi1g30730 ID=Bradi1g30730.1.v2.1 annotversion=v2.1
EREKAAVEAHPLYERLLEAHVACLRVATPV-DQLPRIDAQIAARPPPAPVP---------
-PA-----------------AAHSGGEELDLFM----------------THYVLLLCSFK
EQLQQHVRVHAMEAVMACWELEQTLQS-LTG--------------------------ASP
---GEGTGATMSDDED---------NPI----D-T------------------------N
M--------------FD-----------GNDGSD---MGFGPLMLT----EGERSLVERV
RQELKHELKQGYREKLIDIREEILRKRRAGKLPGDTASTLKAWWQAH-AKWPYPT----E
EDKARLVQETGLQ-LKQINNWFINQRKRNWHS-NPTSSSSD-
>Osativa_LOC_Os06g43860.2 pacid=24140002 transcript=LOC_Os06g43860.2 locus=LOC_Os06g43860 ID=LOC_Os06g43860.2.MSUR7 annotversion=v7.0
EREKAAIAAHPLYERLLEAHVACLRVATPV-DQLPRIDAQIAARPPPLAAA---------
TAA---AA--------AAAGGAPSGGEELDLFM----------------THYVLLLCSFK
EQLQQHVRVHAMEAVMACWELEQTLQS-LTG--------------------------ASP
---REGSGATMSDDED---------NQV----D-S------------------------N
M--------------FD-----------GNDGSD---MGFGPLMLT----EGERSLVERV
RQELKHELKQGYREKLVDIREEILRKRRAGKLPGDTASTLKAWWQAH-SKWPYPT----E
EDKARLVQETGLQ-LKQINNWFINQRKRNWHS-NPASSSSD-
>Zmays_GRMZM2G055243_P01 pacid=31036788 transcript=GRMZM2G055243_T01 locus=GRMZM2G055243 ID=GRMZM2G055243_T01.v6a annotversion=6a
EREKAAIAAHPLYERLLEAHVACLRVATPV-DQLPRIDAQIAARPPPMEAA---------
-AA----A--------AAAGGAHSGGEELDLFM----------------THYVLLLCSFK
EQLQQHVRVHAMEAVMACWELEQTLQS-LTG--------------------------ASP
---GEGTGATMSDDED---------NQV----D-S------------------------N
M--------------FD-----------GNEGSD---MGFGPLMLT----EGERSLVERV
RQELKHELKQGYRDKLVDIREEILRKRRAGKLPGDTASTLKAWWQAH-SKWPYPT----E
EDKARLVQETGLQ-LKQINNWFINQRKRNWHN-NSASSSSD-
>Sbicolor_Sobic.010G207500.2.p pacid=28366800 transcript=Sobic.010G207500.2 locus=Sobic.010G207500 ID=Sobic.010G207500.2.v2.1 annotversi
EREKAAIAAHPLYERLLEAHVACLRVATPV-DQLPRIDAQIAARPPPMAAA---------
-AA----A--------AAAGGAHSGGEELDLFM----------------THYVLLLCSFK
EQLQQHVRVHAMEAVMACWELEQTLQS-LTG--------------------------ASP
---GEGTGATMSDDED---------NQV----D-S------------------------N
M--------------FD-----------GNEGSD---MGFGPLMLT----EGERSLVERV
RQELKHELKQGYRDKLVDIREEILRKRRAGKLPGDTASTLKAWWQAH-SKWPYPT----E
EDKARLVQETGLQ-LKQINNWFINQRKRNWHN-NPASSSSD-
>Pvirgatum_Pavir.Db00648.2.p pacid=30262159 transcript=Pavir.Db00648.2 locus=Pavir.Db00648 ID=Pavir.Db00648.2.v1.1 annotversion=v1.1
EREKAAIAAHPLYERLLEAHVACLRVATPV-DQLPRIDAQIAARPPPMAAA---------
-AA----A--------AAAGGAQSGGEELDLFM----------------THFVLLLCSFK
EQLQQHVRVHAMEAVMACWELEQTLQS-LTG--------------------------ASP
---GEGTGATMSDDED---------NQV----D-S------------------------N
M--------------FD-----------GNEGSD---MGFGPLMLT----EGERSLVERV
RQELKHELKQGYREKLVDIREEIMRKRRAGKLPGDTASTLKAWWQAH-SKWPYPT----E
EDKARLVQETGLQ-LKQINNWFINQRKRNWHS-NPASSSSD-
>Sitalica_Si006932m pacid=19704537 transcript=Si006932m locus=Si006932m.g ID=Si006932m.version2.1 annotversion=v2.1
EREKAAIAAHPLYERLLEAHVACLRVATPV-DQLPRIDAQIAARPPPMAAA---------
----------------AAAGGAQSGGEELDLFM----------------THYVLLLCSFK
EQLQQHVRVHAMEAVMACWELEQTLQS-LTG--------------------------ASP
---GEGTGATMSDDED---------NQV----D-S------------------------N
M--------------FD-----------GNEGSD---MGFGPLMLT----EGERSLVERV
RQELKHELKQGYREKLVDIREEIMRKRRAGKLPGDTASTLKAWWQAH-SKWPYPT----E
EDKARLVQETGLQ-LKQINNWFINQRKRNWHS-NPASSSSD-
>Pvirgatum_Pavir.J37473.1.p pacid=30258288 transcript=Pavir.J37473.1 locus=Pavir.J37473 ID=Pavir.J37473.1.v1.1 annotversion=v1.1
EREKAAIAAHPLYERLLEAHVACLRVATPV-DQLPRIDAQIAARPPPMAAA---------
-AAA--AA--------AAAGGAQSGGEELDLFM----------------THYVLLLCSFK
EQLQQHVRVHAMEAVMACWELEQTLQS-LTG--------------------------ASP
---GEGTGATMSDDED---------NQV----D-S------------------------N
I--------------FD-----------GNEGSD---MGFGPLMLT----EGERSLVERV
RQELKHELKQGYREKLVDIREEIMRKRRAGKLPGDTASTLKAWWQAH-SKWPYPT----E
EDKARLVQETGLQ-LKQINNWFINQRKRNWHS-NPASSSSD-
>Lusitatissimum_Lus10001934 pacid=23175271 transcript=Lus10001934 locus=Lus10001934.g ID=Lus10001934.BGIv1.0 annotversion=v1.0
GRYKGEILAHPLYEQLLSAHVACLRIATPV-DQLPRIDAQLAQSHNVVSKY---P-----
------PPH-------H-HLPTSPNHKELDQFM----------------SHYFLLLCSFK
EQLQEHVRVHAMEAVMACWEIEQSLQS-LTG--------------------------VSP
---GEGTGATMSDEDDD-H-------VVVV-----------------------------E
L-------------AVAN----------SF--DD---MGFGPLVPS----ETERSLMERV
RVELKHELKQGYKDKIADIREEILRKRRAGKLPGDTTSVLKSWWQSH-SKWPYPT----E
EDKARLVEETGLQ-LKQINNWFINQRKRNWHT-NPSSTSTS-
>Lusitatissimum_Lus10001941 pacid=23182264 transcript=Lus10001941 locus=Lus10001941.g ID=Lus10001941.BGIv1.0 annotversion=v1.0
GRYKGEILAHPLYEQLLSAHVACLRIATPV-DQLPRIDAQLAQSHNIVSKY---P-----
------HHH-------HLHLPASPDHKELDQFM----------------SHYFLLLCSFK
EQLQEHVRVHAMEAVMACWEIEQSLQS-LTG--------------------------VSP
---GEGTGATMSDEDDDGH-------VVVV-----------------------------E
LG------------AVTT----------SF--DD---MGFGPLVPS----ETERSLMERV
RAELKHELKQGYKDKIADIREEILRKRRAGKLPGDTTSVLKSWWQSH-SKWPYPT----E
EDKARLVEETGLQ-LKQINNWFINQRKRNWHT-NPSSTSTS-
>Mguttatus_Migut.J01270.1.p pacid=28941411 transcript=Migut.J01270.1 locus=Migut.J01270 ID=Migut.J01270.1.v2.0 annotversion=v2.0
ERCKVDILSHPLYEQLLSAHVTCLRIATPV-DQLPGIDGQLSQSHQLVAKY---------
--LLGHGHGQ------------PLDDKDLDNFM----------------THYVLLLSSFK
EQLQQHVRVHAMEAVMACWELEQSFQT-LTG--------------------------VAP
---SEGTGATMSDDDE--DMN-----AD-S-----------------------------Q
IN------------LFDE----------SFDGSD---MGFGPLVPT----ETERSLIERV
KHELKHDLKQGYKEKIVDIREEILRKRRAGKLPGDTTSVLKAWWQSH-SKWPYPT----E
EDKARLVQETGLH-LKQINNWFINQRKRNWNT-NSSTSSSQ-
>Mtruncatula_Medtr4g116545.2 pacid=31114250 transcript=Medtr4g116545.2 locus=Medtr4g116545 ID=Medtr4g116545.2.JCVIMt4.0v1 annotversion=Mt4.
REYKAEILGHPLYDQLLSAHVSCLRIATPV-DQLPRIDAQLQQAQRVLQKY---------
-S---IG-NM--------------DPKELDHFM----------------THYVLLLCAFK
EQLQQHVRVHAMEAVMACWDLEQSLQS-LTG--------------------------VSS
---GEGTGATMSDDEDE-Q-------AE-S-----------------------------N
AR------------LYNEGS--------SLDGVD---LGFGPLVPT----ETERSLMERV
RLELKHELKQGYKEKIVDVREEILRKRRAGKLPGDTTSLLKAWWQSH-SKWPYPT----E
EDKARLVQETGLQ-LKQINNWFINQRKRNWHA-NSPSSSSS-
>Graimondii_Gorai.009G012300.2 pacid=26765884 transcript=Gorai.009G012300.2 locus=Gorai.009G012300 ID=Gorai.009G012300.2.v2.1 annotversion
AKCKAEIMGHPMYDQLLEAHVACLRVATPV-DQLAQIDAQLARSQDVLAKY---------
-S---AGS----------------AEEELDHFM----------------ANYVLLLGFFK
DQLQQHVRVHAMEAVMACWDLEQSLQS-LTG--------------------------VSP
---GEGTGATMSDDEDE-V-------VD-S-----------------------------D
TS------------LFD----G------SFDGID---MGFGPLVPS----ETERSLMERV
RQELKHELKQGYKEKIVDIREEILRKRRAGKLPGDTTSFLKAWWQSH-SKWPYPT----E
EDKAKLVQETGLQ-LKQINNWFINQRKRNWHS-NPSTSLKS-
>Graimondii_Gorai.010G056100.1 pacid=26756447 transcript=Gorai.010G056100.1 locus=Gorai.010G056100 ID=Gorai.010G056100.1.v2.1 annotversion
AKCKAEIIGHPMYPQLLEGHVACLRVATPV-DQLPKIDAQLARSQDVSAKY---------
-S---AGA----------------AHHELDHFM----------------ANYVLLLGFFK
DQLQQHVRVHAMEAVMSCWDLEQSLQS-LTG--------------------------VSP
---GEGTGATMSDDEDE-V-------VD-N-----------------------------D
HS------------LFD----G------SFDGID---MGFGPLVPS----ETERSLMEHV
RQELKHELKQGYKEKIVDVREEILRKRRAGKLPGDTTLILKAWWQSH-SKWPYPT----E
EDKARLAQKTGLQ-LKQINNWFINQRKRNWHN-TPSTSLKS-
>Osativa_LOC_Os03g56140.1 pacid=24126430 transcript=LOC_Os03g56140.1 locus=LOC_Os03g56140 ID=LOC_Os03g56140.1.MSUR7 annotversion=v7.0
AAMKAEIMSHPQYSALLAAYLGCKKVGAPP-DVLTKLTAVPAAQQ-------------QL
DAADG--HP----------RDDDVPDHQLDQFM------------------HADEV--QG
GA--GA--------ADPGSRGVLQLDS-IAD---------------SNCEG---------
------TGS---------------------------------------------------
----------------------------SE--------EEQD--------CPEAEEIDPS
DKQLKHQLLMKYGGSLGDLRQAFSKRTKKGKLPKEARLKLLHWWELHYDKWPYPSVREQE
VEKMTLAQTTGLD-QKQISNWFINQRKRHWKPTPVAGMTF--
>Aacetabulum
SDMGEQVIMHPLYPDLVKAIMDCRKVGGMD-ESRHHIQIRTE---------------QVL
EDLHRQYQIT-----------MPALDPELDQFLRQYIQV---------LDELHAELLNIN
READNIL-------HMFTTQIAEVI-------NMPMDP----------------------
-A--------Q-------------------------------------------------
----------------------------SNIDM-----TWF---------------EIRN
EQEQRVLLKQKYRQELLALKEEFSKRKKRGKLPTHSIEVLKSWWKEH-IAWPYPTDS---
-AKRSLASQTNLT-SIQINNWFINQRKRHWHKLFPEGV----
>Olucimarinus
EEMTLAVRAHPMYPRLVEAYYECRQIGAEG-DVLEALDRERD---------------AML
YSVQVDASS--------------VPQRDLDRFMRECTHE---------LESYVKELHALY
EDAKSCC-------RELETRARKVRSDVVK---SA-DI----------------------
-EHAAASGDFD-------------------------------------------------
-------------------------QILSNSQQ-----RRD------------------H
EERLREALKRKYASSIMTLKSEFMRKRKKGKLPDQSTEVLKNWWSEN-IVWPYPTED---
-DKRELIAQTKLD-ATQVNNWFINFRKRHW------------
>Otauri 
EEMTLAIRAHPMYARLVEAYYECRKIGAHG-DAAVALEREKD---------------AML
YSVQVEAYES-------------VASCDLDEFMRDCTHE---------LETYVKELHSLY
EDAKRCC-------KSLENRAHKVKTDVVH---VDSSR----------------------
-ELEAVSDDFD-------------------------------------------------
-------------------------QILASEHQ-----RRN------------------H
EERLRQDLKRKYASSITMLKTEFMRKRKKGKLPDTSTDILKKWWSDN-IVWPYPSED---
-DKQVLIEMTKLD-ATQVNNWFINFRKRHWIRLFERGCT---
>Micromonas.sp.RCC299 knoxlike protein
GAMRAAVRANPRYPKLLDAYFACRRVGADA-TSKASLARRRR---------------QLL
REATESCGT------------VRRYGAELDEFMDNVTDE---------LTAYAEELGACF
DEVDAAC-------REAEARVAATAAKKLNALNVSAKTS---------R-----------
-ESDSDTGGSD-------------------------------------------------
-----------------------EDEASAWVRR-----RRRKAAK-------ESKIPDTR
EDDLRKSLKRKYASSILALKDEFLKKTKKGKLPSSATKTLKEWWLAN-LLWPYPSED---
-AKRALMKLAGLN-QTQINNWFINQRKRHWHRLFDRDEAQ--
>Micromonas.sp.CCPM1545 knoxlike protein
-------RVHTMYPALLRAYFACRSAGADR-ATELALRRRRD---------------ALL
EDARVNAQN------------HGQGGEEMDDFIARCTAE---------LRAYSVELNAIA
RESEDAC-------AEFERRVATITASAAK-IKIDDERARE-------RGGGG-GT----
-DDDDDDDDDE-------------------------------------------------
-----------------------STDASAWVRK-----QRKRAAAAAA--SLTAKHVDTR
EDDLRKSLKRKYATSISSLRDEFLRKRKKGKLPTDATEALKKWWSDN-VVWPYPSED---
-DKRALSKSTNLS-ATQINNWFINQRKRHWHKLFKG-VTQ--
>Ppatens_Phpat.018G062500.1.p pacid=28265106 transcript=Phpat.018G062500.1 locus=Phpat.018G062500 ID=Phpat.018G062500.1.v3.0 annotversi
LELRAAIIDHPFYPEMVLAHVRVFKIGAPR-RLRRKLDELA----------------KKF
QRFQD--------------------DPELDHF----------------MRSYVGVLTKFA
EDLEEPF----NKFIQFTDNTSKALEE-ICGHYVDTTPD---------------------
YGAQE-GDDLDTL-GD--------------------------------------------
-------------------------ENVMYP-------DES-----------VIVDPMAS
DEDIKKALRKKYGRHIGELKAEFNRVRKKGKLPTSARTILKDWFNRH-SHWPYPSEM---
-EKQYLQRICGLN-LKQINNWFINERKRHWSCEGKCMHP---
>Mnotablis_957_knatm gi|587855090|gb|EXB45103.1| Homeobox protein knotted1like 1
DILKKKISSHPLYRLLVESHVDCLKVGAID-----ELEIMNER----------------K
HLK-------------NGTSLGTLKHSELDHF----------------MKAYCFALGKLK
EAIEEPQ----QKSMAFIKSMHSQLTE-LKRSSTHPDE-----------------SANS-
-LL---------VLDKPKK------------KKTN-------------------------
------------------------------------------------------------
------------------------------------------------------------
------------------------------------------
>Tcacao_1111_knatm gi|590666252|ref|XP_007036939.1| KNOX meinox, putative
ELLKTRISAHPLYGRLVENHLNCLKVGGIA-----DSGRNR-----------------QT
NQRKA-----------YSPCSSMANQSELDLF----------------MEAYCSALGKLK
EAMEEPH----QETVAFINGMHSQLRE-LARTNPQSPDVFLA--------------TEMN
------------QKRE---------------SNAVE------------------------
------------------------------------------------------------
------------------------------------------------------------
------------------------------------------
>Jcurcas_962_knatm gi|643710976|gb|KDP24827.1| hypothetical protein JCGZ_25311
ETLKKRISSHPLYGLLVQTHMDCLKVGSIG-----DIDQSD-----------------PM
KKKQA-----------KKPSSSSLSQPELDHF----------------MEAYCLALSKLK
EAMEEPQ----HETVAFINNMHVQLRE-LTTTFPDQTFDPCS--------------TS--
------------K-----------------------------------------------
------------------------------------------------------------
------------------------------------------------------------
------------------------------------------
>Ptrichocarpa_6_knatm /23-180 Potri.012G043400.1 pacid=27049365 transcript=Potri.012G043400.1 locus=Potri.012G043400 ID=Potri.012G043400.1.v3.0 annotversion=
EALKKRISSHPLYGLLVQTHIDCLKVGTVG-----DVDRIP-----------------RV
RPNLS-----------QFPNPSSLSQPELDSFMVSHTLPYNKSLVKSNMEAYCFALSKLK
EAMEEPQ----QETVAFINSMHLQLKE-LTRTHSKSTAEHST-------------STT--
------------QMLE---------------QHPLV-GMGVNDGIYI-------------
--NKPSYLF---------------------------------------------------
------------------------------------------------------------
------------------------------------------
>Ptrichocarpa_4_knatm /23-164 Potri.012G043400.2 pacid=27049366 transcript=Potri.012G043400.2 locus=Potri.012G043400 ID=Potri.012G043400.2.v3.0 annotversion=
EALKKRISSHPLYGLLVQTHIDCLKVGTVG-----DVDRIP-----------------RV
RPNLS-----------QFPNPSSLSQPELDSFM----------------EAYCFALSKLK
EAMEEPQ----QETVAFINSMHLQLKE-LTRTHSKSTAEHST-------------STT--
------------QMLE---------------QHPLV-GMGVNDGIYI-------------
--NKPSYLF---------------------------------------------------
------------------------------------------------------------
------------------------------------------
>Vvinifera_1118_knatm gi|357640310|gb|AET87104.1| fused compound leaf 1
KMLKRRISCHPLYGFLVEAHLDCLKVSLSL----LCAHKSDE------------------
KKR-------------NQPSLSMYSQSELDHF----------------MEAYCTTLTKLK
EAMEEPQ----QETLAFINSMQSQLEE-LSGSQHEPPQPPTI-------------SSG--
------------KLT-------------------LV------------------------
------------------------------------------------------------
------------------------------------------------------------
------------------------------------------
>Mdomesticag_1151_knatm gi|657966379|ref|XP_008374873.1| PREDICTED: homeobox protein knotted1like 1
EILKKKISTHPLYGLLVENHLDCLKVSGIN----GELEEN-DG---------------CR
DIKQL-----------CKANLGVLGHSDLDHF----------------MEAYCLALGKLK
AAMEEPQ----QKSMEFITNMQVQLED-LTNNSHLPDQ---P-------------APA--
------------S-----------------------------------------------
------------------------------------------------------------
------------------------------------------------------------
------------------------------------------
>Pmume_1126_knatm gi|645269703|ref|XP_008240119.1| PREDICTED: homeobox protein knotted1like 1 isoform X2
EILKNRISTHPLYGLLVEAHLDCLKVGGIS----GDLDLEGDV---------------SR
DMKQL-----------YKDS--ENRQSDLDHF----------------MEAYCLALGKLK
EAMEEPQ----QTSMAFISNMHLQLKE-LTGSHQ-PE-------------------PAT-
------------SYN---------------------------------------------
------------------------------------------------------------
------------------------------------------------------------
------------------------------------------
>Ppersica_1_knatm /23-134 ppa016142m pacid=17644068 transcript=ppa016142m locus=ppa016142m.g ID=ppa016142m.v1.0 annotversion=v1.0
EILKNRISTHPLYGLLVEAHLDCLKVGGIS----GDLDLEGDV---------------SR
DMKQL-----------YKAS--ENRQSDLDHF----------------MEAYCLALGKLK
EAMEEPQ----QTSMAFISNMHLQLKE-LTGSHQ-PE-------------------PAT-
------------------------------------------------------------
------------------------------------------------------------
------------------------------------------------------------
------------------------------------------
>Fvesca_960_knatm gi|470130698|ref|XP_004301240.1| PREDICTED: uncharacterized protein LOC101314859
ENLKTRISSHPLYGLLVETHLDCLK-----------------------------------
-------------------------------------------------EAYCLALRKLK
EAMEEPH----RKSMTFITSMHHQLKE-LTATRS-HLD-----------------LPESP
-------------FHH---------------RRPTS-GQS--------------------
------------------------------------------------------------
------------------------------------------------------------
------------------------------------------
>Ljaponicus_947_knatm gi|357640304|gb|AET87101.1| fused compound leaf 1
ETLKRRISSHPLYELLVEAHLDCLKVGDIS-----KLDRE---L--------------KK
EQKQ------------KKQNSGMFNHSELDLF----------------MEAYCLALNKLK
EAIEEPQ----MKSMAFINNMHSQLRE-LTDATM-PAA-----------------PAEEA
------------TFR----------------KSPTI------------------------
------------------------------------------------------------
------------------------------------------------------------
------------------------------------------
>Mtruncatula_1135_knatm gi|357499175|ref|XP_003619876.1| Homeobox protein knotted1like protein
EILKTRISNHPLYELLVQAHLDCLKVGDIS-----NLEIE---K---------------S
DKKQ------------KKQNLDMLSQSELDLF----------------MEAYCLALSKLK
EAMKEPQ----QNSMAFINNMHSQLRE-LTQATS-SSS-----------------EPD--
------------TFR----------------RNPSI------------------------
------------------------------------------------------------
------------------------------------------------------------
------------------------------------------
>Carietinum_1125_knatm gi|502163241|ref|XP_004512773.1| PREDICTED: homeobox protein knotted1like 1like
EILKRRISSHPLYQFLVEAHLDCLKVADIS-----NLEIE---L--------------KK
NQKQ------------KKQNLDLFSQSELDLF----------------MEAYCLALSKLK
EAMEEPQ----QNSMAFINNMHSQLRE-LSKATT-PSS-----------------SEQ--
------------TFR----------------RNPTI------------------------
------------------------------------------------------------
------------------------------------------------------------
------------------------------------------
>Pvulgaris_948_knatm gi|593704569|ref|XP_007152658.1| hypothetical protein PHAVU_004G148100g
EILKRRISSHPLYGLLVEAHLDCLKVGDIS-----NLERE---L--------------KI
DEMQ------------EKQNLGMFSQSELDLF----------------MEAYCMALGKLK
EAMVEPQ----QKSMAFINNMHSQLRE-ITKPTL-PAP-----------------PSDT-
------------KFR----------------RN---------------------------
------------------------------------------------------------
------------------------------------------------------------
------------------------------------------
>Gmax_1131_knatm gi|571465788|ref|XP_006583473.1| PREDICTED: homeobox protein knotted1like 1like
EILKRRISNHPLYGLLVEAHLDCLKVGDIS-----NLERE---L--------------KI
DQMQ------------EKQNLGMFSQSELDLF----------------MEAYCLALGKLK
EAMVEPQ----QKSMAFINNMHSQLRE-LTKATL-PAP-----------------NNAEP
------------KFR----------------RKPTI------------------------
------------------------------------------------------------
------------------------------------------------------------
------------------------------------------
>Mnotablis_950_knatm gi|587864159|gb|EXB53852.1| Homeobox protein knotted1like 1
VLMKRMISGHPLFELLIETHINCLK-VGLGE-ID--ELVTETSL----------DEDN--
NSKF------------INAGSTIPTSTELDKF----------------MDAYCMALNKLR
EAMEEPL----RDATSFITNMYAQLSD-LRVSENAELEDVQT----------------LV
------------------------------------------------------------
------------------------------------------------------------
------------------------------------------------------------
------------------------------------------
>Slycopersicum_0_knatm /34-170 Solyc06g072480.1.1 pacid=27285020 transcript=Solyc06g072480.1.1 locus=Solyc06g072480.1 ID=Solyc06g072480.1.1.iTAGv2.3 annotvers
EEIKRKICCHSLYGLLVQTHLDCLKV-CLGI---TEIDKIDQKTEEKSA---------KC
NKVISF------------SSLTMDQPAELDNF----------------MEAYCVALSKLK
EAMEEPH----LESIKFINHMYSQLSE-LMELPTSTST----------------------
------------NFDG---------------MKAHG-NK---------------------
------------------------------------------------------------
------------------------------------------------------------
------------------------------------------
>Rcommunis_964_knatm gi|255573184|ref|XP_002527521.1| conserved hypothetical protein
KEIQKRILGHPLYSLLVETHIDCLK-----------------------------------
-------------------------------------------------EAYCVALNKLK
EAMEESL----QETAKFIKAMYNQLAE-INDKDQ--------------------------
------------------------------------------------------------
------------------------------------------------------------
------------------------------------------------------------
------------------------------------------
>Mesculenta_2_knatm /23-93 cassava4.1_034072m pacid=17961437 transcript=cassava4.1_034072m locus=cassava4.1_034072m.g ID=cassava4.1_034072m.v4.1 annotvers
EILKKRILLHPLFSLLVETHIDCIK-----------------------------------
-------------------------------------------------EAYCIMLNKLK
EAMKEPL----QETESFIEGMYKQLNE-INENHPEPNS----------------------
------------------------------------------------------------
------------------------------------------------------------
------------------------------------------------------------
------------------------------------------
>Mguttatus_1_knatm /7-138 Migut.D01220.1.p pacid=28927640 transcript=Migut.D01220.1 locus=Migut.D01220 ID=Migut.D01220.1.v2.0 annotversion=v2.0
ILIKREIASHSLYSQLVHSHLDCLKLCYLG-----KMENIVVDST---------------
ALP-------------NRPILFASHQSELDQF----------------MEAYCMTLKKVK
ERIEEPQ----QESMAFIDQMYSQLGD-LLIDFPSSSIHHQV-------------SLSLS
-----------LSYVK---------------REIKF-EMRMN------------------
------------------------------------------------------------
------------------------------------------------------------
------------------------------------------
>Mdomesticag_1109_knatm gi|657995288|ref|XP_008389972.1| PREDICTED: homeobox protein knotted1like 12
EVLKRRIAGHPLYGLLLENHTDCLK-VGLGE-IGDQIGDKSTTTT----------DNNIV
NAKQF-----------KDATSSDXDSSBLDQF----------------MEAYCNGLNKLK
EAMADPM----KEMTSFITAMYAQLED-LSGSKKKPLPTRPA-------------GGDLA
------------------------------------------------------------
------------------------------------------------------------
------------------------------------------------------------
------------------------------------------
>Pmume_1112_knatm gi|645228285|ref|XP_008220923.1| PREDICTED: homeobox protein rough sheath 1
EVLKRRISGHPLYGLLTENHINCLT-VGLGE-NIGEIGVTSTEKD---------------
KLK----------------AAAIPTSSDLDQF----------------MEAYCDALNKLK
EAMEDPI----KETTSFITAMYAQLED-LSASKKTTLTRTPP-------------LEELH
------------------------------------------------------------
------------------------------------------------------------
------------------------------------------------------------
------------------------------------------
>Pvulgaris_1156_knatm gi|593705705|ref|XP_007153209.1| hypothetical protein PHAVU_003G016200g
ELLKNIIATHPLYQLLIQSHINCFK-VGLSE--GEEFDATSGE----------------A
LKKV------------KSKAAPTPNTSELDHF----------------MEAYCMALSKLK
EAIEEPT----KETNAFIRATYHELKQ-LDEVNQP-------------------------
------------------------------------------------------------
------------------------------------------------------------
------------------------------------------------------------
------------------------------------------
>Mtruncatula_961_knatm gi|657401693|gb|KEH40652.1| fused compound leaf protein
EVLKKIIASHPLFEVLIESHINCLK-VGSED--AGELDITSD------------------
AKKL------------KSKTTTSPNNSELDHF----------------MEAFCMALSNLK
EVIDEPT----KEAKAFIDATYIQLQE-LGEGNNLHLNYDNT-------------N----
------------------------------------------------------------
------------------------------------------------------------
------------------------------------------------------------
------------------------------------------
>Carietinum_1136_knatm gi|502124921|ref|XP_004498724.1| PREDICTED: homeobox protein knotted1like 6like
EDLKNIIARHPLFEVLIESHMKCLE-VGYEE--AGEFDITSD------------------
AKKL------------NSKATTSPNTSELDHF----------------MEAYCMALSKLK
EAIEEPT----KEAKAFINATYIQLKE-LGDANNPQINCDNN------------------
------------------------------------------------------------
------------------------------------------------------------
------------------------------------------------------------
------------------------------------------
>Gmax_965_knatm gi|571466689|ref|XP_006583731.1| PREDICTED: homeobox protein knotted1like 7like isoform X1
EVLKKIIASHPLYEVLIQSHINCLK-VGLSE--AGEFDATSE------------------
ANKL------------KSKATPSPNTSELDHF----------------MEAYCMALSKLR
EAIEEPT----KETNAFIRATYLQLKE-LNELN---------------------------
------------------------------------------------------------
------------------------------------------------------------
------------------------------------------------------------
------------------------------------------
>Gmax_1141_knatm gi|571439314|ref|XP_006574824.1| PREDICTED: homeobox protein knotted1like 7like
EVLKKIIATHPLYEVLIQSHISCLK-VGLIE--AGEFDATSD------------------
AKKL------------KSKATPSPNTSELDHF----------------MEAYCMALSKLQ
EAIEEPT----KETNAFIRATYLQLKE-LNELN---------------------------
------------------------------------------------------------
------------------------------------------------------------
------------------------------------------------------------
------------------------------------------
>Fvesca_1115_knatm gi|470125008|ref|XP_004298500.1| PREDICTED: homeobox protein knotted1like 1like
EALKKMILGHPLYGLLLESHINCLK-VCSGE-RGDEIGTTTTSTD---T---TNVTEDNA
NVKA------------LEAALTSPSSSDLDQF----------------MEAYCNSLNNLK
EAMENPL----KEASSFIDSVQAQLEE-LTGDSDDSKQGPNQ------------------
------------------------------------------------------------
------------------------------------------------------------
------------------------------------------------------------
------------------------------------------
>Csinensis_1149_knatm gi|568830050|ref|XP_006469327.1| PREDICTED: homeobox protein knotted1like 1like
ETLKRRISSHPLYGLLIQTHLNCLKQVSLGE---GEVGTTD-------------------
AAN-------------LNQATIPSSSSELDLF----------------MEAYCAILSKLK
EAIEEPV----KETESFIDATYVQLRE-LREDAPK-------------------------
------------------------------------------------------------
------------------------------------------------------------
------------------------------------------------------------
------------------------------------------
>Cclementina_1153_knatm gi|567911653|ref|XP_006448140.1| hypothetical protein CICLE_v10017185mg
ETLKRRISSHPLYGLLIQTHLNCLK-VSLGE---GEVGTTD-------------------
AAN-------------LNQATIPSSSSELDLF----------------MEAYCAILSKLK
EAIEEPV----KETESFIDATYVQLRE-LREDAPK-------------------------
------------------------------------------------------------
------------------------------------------------------------
------------------------------------------------------------
------------------------------------------
>Esalsugineum_1142_knatm gi|567151599|ref|XP_006416973.1| hypothetical protein EUTSA_v10009881mg
EILKKRISSHPLYGLLLRSHLSCLK-VCSGD-DSPEILNT-ADDP------------HDA
LAKL------------S-DPSTEATSTELDQF----------------MEAYCSSLRELK
EALEKPL----IETQRFVDAVYAQIND-IVLSSPP-------------------------
------------------------------------------------------------
------------------------------------------------------------
------------------------------------------------------------
------------------------------------------
>BrapaFPsc_0_knatm /30-138 Brara.F01000.1.p pacid=30628877 transcript=Brara.F01000.1 locus=Brara.F01000 ID=Brara.F01000.1.v1.3 annotversion=v1.3
EILKKRISSHPLYGLLLHSHLSCLK-VCSGD-DLPEMINT-VDDL--------------A
LTKL------------S-DSLPDATSSELDQF----------------MEAYCLTLRELK
EAMEKPI----IETHRFMDAVYNQLND-IVLSSSPP------------------------
------------------------------------------------------------
------------------------------------------------------------
------------------------------------------------------------
------------------------------------------
>Cgrandiflora_knatm 0/31-140 Cagra.3501s0016.1.p pacid=28902376 transcript=Cagra.3501s0016.1 locus=Cagra.3501s0016 ID=Cagra.3501s0016.1.v1.1 annotversion=v1
QILKKRITSHPLYGLLLHSHLNCLK-VCSGD-DSPEIMNT-ADDL--------------S
LTKL------------SDDISPEATSSELDQF----------------MEAYCLTLRELK
EAMEKPL----METHRFVDAVYNQLND-IVMSSSSP------------------------
------------------------------------------------------------
------------------------------------------------------------
------------------------------------------------------------
------------------------------------------
>BrapaFPsc_2_knatm /26-134 Brara.I04967.1.p pacid=30642464 transcript=Brara.I04967.1 locus=Brara.I04967 ID=Brara.I04967.1.v1.3 annotversion=v1.3
EILKKRISSHPLYGLLLQSHLSCLK-VCSGD-DLPEIMNT-ADDL--------------D
LTKL------------P-DSSLEATSSDLDQF----------------MEAYCSTLRELK
EAVEKPL----IEAHRFVDTVYTQLND-IVLSSPPP------------------------
------------------------------------------------------------
------------------------------------------------------------
------------------------------------------------------------
------------------------------------------
>Bstricta_0_knatm /28-135 Bostr.0124s0183.1.p pacid=30656295 transcript=Bostr.0124s0183.1 locus=Bostr.0124s0183 ID=Bostr.0124s0183.1.v1.2 annotversion=v1
EILKKRISSHPLYGLLLHSHLNCLK-VCSGN-DSPEIMNT-ADGL--------------S
LTKL------------F-DISPEATSSELDQF----------------MEAYCSTLRELK
EAMEKPL----IETHRFVDAVYTQLND-IVMSSSP-------------------------
------------------------------------------------------------
------------------------------------------------------------
------------------------------------------------------------
------------------------------------------
>Athaliana_1143_knatm gi|238478488|ref|NP_001154340.1| protein KNATM
EILKKRISSHPLYGLLLHSHLNCLK-VCSGD-DSPEIMNT-ADDL--------------A
LSKL------------P-DSSSEATSSELDQF----------------MEAYCSTLRELK
EAMEKPL----TETHRFVDAVYTQLND-IVMSSPP-------------------------
------------------------------------------------------------
------------------------------------------------------------
------------------------------------------------------------
------------------------------------------
>Smoellen_Sm159366
ETMKASIVAHAHYPDLLASLLNIQKVGAPP-DRVAKLDEAGQLLLNLR------------
-----VVTS-------------VGANPELDDFM----------------VAYCAIMKEFE
DEFRNVL----EGAMAFCKTKTDQLGA-IAAASIHMNSVVTSVS----------------
SEEPETTTTGGG------------------------------------------------
--------------------------AEIEEDI-----SSSEVG--------NEVDPLAK
DENLKEYLAQRYGAYIKGLKQEFLKKKKKGKLPKHSTEKLYEWWEAH-IKWPYPS----E
QEKANLATDTGLD-QKQINNWFINQRKRHWNPS-EHDRPLS-
>Smoellen_Sm415291
SEIMSAISGHPQYKELLRAHMNCYKVGASA-DLAAQMDELVRKREFES------------
-----VKTS-------------IGVDPELDQFM----------------VAYCNVLNAYE
IELRRTF----KEAIEFCKKQEHQLSV-IAVSNIDVLSSGRET-----------------
AENEDASETYED------------------------------------------------
--------------------------FMEEAESGGI----GEVD--------TDLDPLAG
DKELKKVLMKRYGGYIKGLTQEYLKKKKKGKLPKESRQQLLDWWSQH-QDHPYPN----E
NQKSNLAQSTGLD-PKQINNWFINQRKRHWNPQ-AVRGESS-
>Osativa_LOC_Os01g19694.1 pacid=24119647 transcript=LOC_Os01g19694.1 locus=LOC_Os01g19694 ID=LOC_Os01g19694.1.MSUR7 annotversion=v7.0
ELMKAQIAGHPRYPTLLSAYIECRKVGAPP-EVASLLKEIGR--ERRAGGG--GGGAGQI
G-----------------------VDPELDEFM----------------EAYCRVLVRYK
EELSRPF----DEAASFLSSIQTQLSN-LCSGATSPPATTA-------------------
THSDEMVGSS--------------------------------------------------
-----------------------------DED------QCSG---ETDMLIGQEQSSRLA
DHELKEMLLKKYSGCLSRLRSEFLKKRKKGKLPKDARSALLEWWNTH-YRWPYPT----E
EDKLRLAARTGLD-PKQINNWFINQRKRHWKP--SDGM----
>Bdistachyon_Bradi2g11540.1.p pacid=31120214 transcript=Bradi2g11540.1 locus=Bradi2g11540 ID=Bradi2g11540.1.v2.1 annotversion=v2.1
ELMKAQIASHPRYPTLLSAYIECRKVGAPP-EVASLLEEIGR--ERR-------AGAGAI
G-----------------------VDPELDEFM----------------ESYCRVLVRYK
EELSRPF----DEAASFLSSIQTQLSN-LCSGGSSPAA-TA-------------------
THSDEMVGSS--------------------------------------------------
-----------------------------DDE------QCSG---ETDGLIGQEHSSRIA
DHELKEMLLKKYSGCLSRLRSEFLKKRKKGKLPKDARTALMDWWNTH-YRWPYPT----E
EDKVRLAAMTGLD-PKQINNWFINQRKRHWKP--SEDM----
>Zmays_GRMZM2G087741_P01 pacid=31034308 transcript=GRMZM2G087741_T01 locus=GRMZM2G087741 ID=GRMZM2G087741_T01.v6a annotversion=6a
ELMKAQIASHPRYPSLLSAYIECRKVGAHP-HVTSLLEEVSRE--RRP-----DAGAGEI
G-----------------------VDPELDEFM----------------DAYCRVLVRYK
EELTRPF----DEAASFLSSIQAQLSD-LCSGGSSPAA-TA-------------------
THSDDMMGSS--------------------------------------------------
-----------------------------EDE------QCSG---DTDVPMGQEHSSHLG
DHELKEMLLKKYSGCLSRLRSEFLKKRKKGKLPKDARTVLLEWWNTH-YRWPYPT----E
EDKVRLAAMTGLD-PKQINNWFINQRKRHWKP--SEDM----
>Sbicolor_Sobic.003G144200.1.p pacid=28385164 transcript=Sobic.003G144200.1 locus=Sobic.003G144200 ID=Sobic.003G144200.1.v2.1 annotversi
ELMKAQIASHPRYPSLLSAYIECRKVGAPP-QVASLLEEVSRDRERRP-----GAGAGEI
G-----------------------VDPELDEFM----------------DSYCRVLVRYK
EELSRPF----DEAASFLSSIQAQLSN-LCSAGSSPAA-TA-------------------
THSDDMMGSS--------------------------------------------------
-----------------------------EDE------QCSG---DTDVPIGQEHSSRLA
DHELKEMLLKKYSGCLSRLRSEFLKKRKKGKLPKDARTVLLEWWNTH-YRWPYPT----E
EDKVRLAAMTGLD-PKQINNWFINQRKRHWKP--SEDM----
>Pvirgatum_Pavir.Ea00998.2.p pacid=30231429 transcript=Pavir.Ea00998.2 locus=Pavir.Ea00998 ID=Pavir.Ea00998.2.v1.1 annotversion=v1.1
ELMKAQIASHPRYPSLLSAYIECRKVGAPP-QVASLLEEVSR--ERR-------GGAGEI
G-----------------------VDPELDEFM----------------DSYCRVLVRYK
EELSRPF----DEAASFLSSIQAQLSN-LCSGGSSPAATTA-------------------
THSDNMMGSS--------------------------------------------------
-----------------------------EDE------QCSG---DTDVPIGQEHSSRLA
DHELKDMLLKKYSGCLSRLRSEFLKKRKKGKLPKDARTVLLEWWNTH-YRWPYPT----E
EDKVRLAAMTGLD-PKQINNWFINQRKRHWKP--SEDM----
>Bdistachyon_Bradi2g38390.1.p pacid=31121121 transcript=Bradi2g38390.1 locus=Bradi2g38390 ID=Bradi2g38390.1.v2.1 annotversion=v2.1
ELTKAQIAAHPRYPSLLSAYIECRKVGAPP-DVAVLLEEMSR--ERRPGYE--AAGAGEI
G-----------------------LDPELDEFM----------------EAYCRVLWRYK
EELSRPL----DEAASFLATVRTQLSN-LCGGGARA----T-------------------
FHSDEFVGSS--------------------------------------------------
-----------------------------EDE------PCSG---DGDA-GMQEHTSRLA
DHELKEMLLKKYSGCLSRLRSEFLKKRKKGKLPKDARLALMDWWNTH-YRWPYPT----E
DDKVRLAAMTGLD-PKQINNWFINQRKRHWKP--SEDM----
>Osativa_LOC_Os05g03884.1 pacid=24153027 transcript=LOC_Os05g03884.1 locus=LOC_Os05g03884 ID=LOC_Os05g03884.1.MSUR7 annotversion=v7.0
ELMKAQIAGHPSYPSLLSAYIECRKVGAPP-EVTTLLEEIGR--EGRGGGGGATAGGE-I
G-----------------------LDPELDEFM----------------ETYCRVLERYK
EELTRPF----DEAASFLTGIHTQLAS-LCGGAPPP----T-------------------
DNSDEMVGSS--------------------------------------------------
-----------------------------EDE------PCSG---DADAAFGQEHSSRLA
DHELKEMLLKKYSGCLSRLRSEFLKKRKKGKLPKDARSALMDWWNTH-YRWPYPT----E
EDKVRLAAMTGLD-PKQINNWFINQRKRHWKP--SEDM----
>Zmays_GRMZM2G094241_P01 pacid=30981675 transcript=GRMZM2G094241_T01 locus=GRMZM2G094241 ID=GRMZM2G094241_T01.v6a annotversion=6a
ELVKAQIAGHPRYPSLLSAYIECRKVGAPP-EVATLLEEIGR--ERCAAA---SAGGE-V
G-----------------------LDPELDEFM----------------EAYCRVLERYK
EELSRPF----DEAASFLSSVRTQLSS-LCGAAASL------------------------
--SDEMVGSSE-------------------------------------------------
-----------------------------EDE------ACSGG--DTEA-GQQEHSSRLA
DRELKEMLLKKYSGCLSRLRSEFLKKRKKGKLPKDARSALMDWWNTH-YRWPYPT----E
EDKVRLAAATGLD-PKQINNWFINQRKRHWKP--SEDM----
>Zmays_GRMZM5G832409_P01 pacid=31026469 transcript=GRMZM5G832409_T01 locus=GRMZM5G832409 ID=GRMZM5G832409_T01.v6a annotversion=6a
ELVKAQIAGHPRYPSLLSAYIDCRKVGAPS-EVATLLEEIGR--ERCAAA---SAGGEVV
G-----------------------MDPELDEFM----------------ETYCRLLERYK
EELSRPF----DEAASFLSSVRTQLSS-LCGGAASL------------------------
--SDEMVESSE-------------------------------------------------
------------------------------DE------PCSG---DTDATG-QEHSSRLA
DRELKEMLLKKYSGCLSRLRSEFLKKRKKGKLPKDARSALMDWWNTH-YRWPYPT----E
EDKVRLAAMTGLD-PKQINNWFINQRKRHWKP--SEDM----
>Sbicolor_Sobic.009G030200.1.p pacid=28369929 transcript=Sobic.009G030200.1 locus=Sobic.009G030200 ID=Sobic.009G030200.1.v2.1 annotversi
ELVKAQIAGHPRYPSLLSAYIECRKVGAPP-EVATLLEEIGR--ERCAAA---SAGGE-V
G-----------------------LDPELDEFM----------------EAYCRVLERYK
EELSRPF----DEAASFLSSVRTQLSS-LCGGAASL------------------------
--SDEMVGSSE-------------------------------------------------
------------------------------DE------PCSG---DTEA-G-QEHSSRLA
DRELKEMLLKKYSGCLSRLRSEFLKKRKKGKLPKDARSALMDWWNTH-YRWPYPT----E
EDKVRLAAMTGLD-PKQINNWFINQRKRHWKP--SEDM----
>Pvirgatum_Pavir.Ca00748.1.p pacid=30206937 transcript=Pavir.Ca00748.1 locus=Pavir.Ca00748 ID=Pavir.Ca00748.1.v1.1 annotversion=v1.1
ELVKAQIAGHPRYPSLLSAYIECRKVGAPP-EVATLLEEIGR--ERCAAA---AAGGE-V
G-----------------------LDPELDEFM----------------EAYCGVLERYK
EELSRPL----DEAASFLSSIRTQLST-LCGGAASL------------------------
--SDEMVGSSE-------------------------------------------------
------------------------------DE------PCSG---DTDA-G-QEHSSRMA
DRELKEMLLKKYSGCLSRLRSEFLKKRKKGKLPKDARSALMDWWNTH-YRWPYPT----E
EDKVRLAAVTGLD-PKQINNWFINQRKRHWKP--SEDM----
>Pvirgatum_Pavir.J06042.1.p pacid=30189619 transcript=Pavir.J06042.1 locus=Pavir.J06042 ID=Pavir.J06042.1.v1.1 annotversion=v1.1
ELVKAQIAGHPRYPSLLSAYIECRKVGAPP-EVATLLEEIGR--ERCAAA---AAGGE-V
G-----------------------LDPELDEFM----------------EAYCGVLERYK
EELSRPF----DEAASFLSSVRTQLST-LCGGAASL------------------------
--SDEMVGSSE-------------------------------------------------
------------------------------DE------PCSG---DTDA-G-QEHSSRLA
DRELKEMLLKKYSGCLSRLRSEFLKKRKKGKLPKDARSALMDWWNMH-YRWPYPT----E
EDKVRLAAVTGLD-PKQINNWFINQRKRHWKP--SEDM----
>Pvulgaris_Phvul.001G224900.1 pacid=27164081 transcript=Phvul.001G224900.1 locus=Phvul.001G224900 ID=Phvul.001G224900.1.v1.0 annotversion
RIIKIQIANHPLYPDLLSAYLECQKVGAPP-ELACLLEEIGRESR----RM----ARLEK
G-----------------------DGPELDHFM----------------EMYCDLLRRYK
EELSRPF----NEATLFLGNMESQLSN-LCNGTLA-KSSDN-NR----------------
--DEVAGGA---------------------------------------------------
----------------------------SEEER-----SCGE--MEEVE----------G
DQNLKEMLLRKYSGHFSGLRKEFLKRRKKGKLPKDAKMALMDWWNTH-HRWPYPT----E
EEKVKLSEVTGLD-QKQINNWFINQRKRHWKP--AEDM----
>Gmax_Glyma.03G231100.1.p pacid=30515874 transcript=Glyma.03G231100.1 locus=Glyma.03G231100 ID=Glyma.03G231100.1.Wm82.a2.v1 annotver
RMIKIQIANHPLYPDLLSAYIECQKVGAPP-ELACLLEEIGRESH----RM----ARREI
V-----------------------EGPELDHFM----------------ETFCEVLHRYK
EELSRPF----NEATLFLGDMESQLSN-LCNGTLT-KSSDNNNR----------------
--DEVASGA---------------------------------------------------
----------------------------SEEEL-----SCGE--MEAFED--SSSVTCPS
DQRLKEMLLRKYSGHFSGLRKEFLKRRKKGKLPKDARIALMDWWNTH-HRWPYPT----E
EEKVKLSEITGLD-QKQINNWFINQRKRHWKP--TDDM----
>Gmax_Glyma.19G228300.2.p pacid=30514791 transcript=Glyma.19G228300.2 locus=Glyma.19G228300 ID=Glyma.19G228300.2.Wm82.a2.v1 annotver
RIIKIQIANHPLYPDLLSAYIECQKVGAPP-ELACLLEEIGRESH----RM----ARREI
G-----------------------EGPELDHFM----------------ETFCQVLHRYK
EELSRPF----NEATLFLGDMESQLSN-LCNETLT-KSSDNNNR----------------
--DEVASGA---------------------------------------------------
----------------------------SEEEL-----SCGE--MEAFED--S-SVTCPS
DQRLKEMLLRKYSGHFSGLRKEFLKRRKKGKLPKDARMALMGWWNTH-HRWPYPT----E
EEKVKLSEITGLD-QKQINNWFINQRKRHWKP--TEDM----
>Mtruncatula_Medtr1g084060.1 pacid=31093140 transcript=Medtr1g084060.1 locus=Medtr1g084060 ID=Medtr1g084060.1.JCVIMt4.0v1 annotversion=Mt4.
RIIKNQIATHPLYPNLLSAFLECQKVGAPT-ELASLLEEIGRESH----PN----AFREI
G-----------------------DDPDLDHFM----------------ESYCEVLHRYK
EELSKPL----NEATLFLCNIESQLNE-LCKGTQT-MSSDYNRS----------------
---HEAAGT---------------------------------------------------
----------------------------SEDEM-----SCGK--VEAVEG--LCGTSCPG
DKELKEMLLRKYGGYLSNLRQEFLKKRKKGKLPKDARKALMDWWNVH-YRWPYPT----E
EEKLQLSDMTGLD-IKQINNWFINQRKRHWKP--SEDM----
>Pvulgaris_Phvul.007G201400.1 pacid=27159629 transcript=Phvul.007G201400.1 locus=Phvul.007G201400 ID=Phvul.007G201400.1.v1.0 annotversion
RFIKTQIATHPLYPSLVSAYIECRKVGAPP-ELASLLEEIARENH----PT----PLREI
G-----------------------DDPELDEFM----------------ESYCEVLHRYT
QELSKPF----NEATLFLCSIESQLSN-LCKGTLA-LPLNNNRS----------------
FLSDEAAGT---------------------------------------------------
----------------------------SEDEF-----SWEK--MEAVEV---SSGSRPG
DQELKEMLLHKYGGYLSSLRKEFLKKRKKGKLPKEARRILLDWWSTH-YRWPYPT----E
EEKVQLSEMTGLD-QKQINNWFINQRKRHWKP--SEDM----
>Gmax_Glyma.20G097500.2.p pacid=30520906 transcript=Glyma.20G097500.2 locus=Glyma.20G097500 ID=Glyma.20G097500.2.Wm82.a2.v1 annotver
RFIKTQIATHPLYPNLVSAYIECRKVGAPP-ELASLLEEIARESH----PT----ALREI
G-----------------------NDPELDEFM----------------ESYCEVLHRYK
QELSKPF----NEATLFLCSIESQLSN-LCKGTLT-MPLNNNRS----------------
---DEAAGI---------------------------------------------------
----------------------------SEDEL-----SWEK--VEAVDG---SSGPRPG
DQELKEMLLRKYGGYLSSLRKEFLKKRKKGKLPKDARMILMDWWNTH-YRWPYPT----E
EEKVQLSEMTGLD-QKQINNWFINQRKRHWKP--TEDM----
>Gmax_Glyma.10G147000.1.p pacid=30474584 transcript=Glyma.10G147000.1 locus=Glyma.10G147000 ID=Glyma.10G147000.1.Wm82.a2.v1 annotver
RFIKSQIATHPLYPNLVSAYIECRKVGAPP-ELASLLEEIARESY----PT----ALREI
G-----------------------DDPELDEFM----------------ESYCEVLHRYK
QELSKPF----NEATLFLCSIESQLSN-LCKGTLT-MPLDNNHS----------------
---DEAAGT---------------------------------------------------
----------------------------SEDEL-----SWEK--VEAVEG---SSGPRPG
DQELKEMLLRKYGGYLSSLKKEFLKKRKKGKLPKDARMVLMDWWNTH-YRWPYPT----E
EEKVQLSEMTGLD-QKQINNWFINQRKRHWKP--SEDM----
>Mguttatus_Migut.B00961.1.p pacid=28947977 transcript=Migut.B00961.1 locus=Migut.B00961 ID=Migut.B00961.1.v2.0 annotversion=v2.0
DLIKAQIANHPLYPELLSAYIDCRKVGAPE-EMASLLEEINTENN-----H--TTHHQII
G-----------------------ADPQLDDFM----------------RSYCEVLQKYK
EELSKPF----DEATNFLSIIESQLTL-LCNQTLPSSTHPFHS-----------------
---DEVGVL---------------------------------------------------
----------------------------SEENM----EGVEYN--SNNNS-----NNTNN
NKELKEMLMRKYSGYLSTLKKEFLKKRKKGKLPKDALTALLDWWNTH-YRWPYPT----E
EEKNRLSEMTGLD-QKQINNWFINQRKRHWRP--SEDM----
>Csativus_Cucsa.090630.1 pacid=16957326 transcript=Cucsa.090630.1 locus=Cucsa.090630 ID=Cucsa.090630.1.v1.122 annotversion=v1.0
DMIKTQIVNHPLYPKLVSAYIECQKVGAPP-QVASLLEEIGRENH----PS----SSIEL
G-----------------------ADPQLDNFM----------------ESYCEVLHQYK
NELSKPF----DEATMFLTNIELELSN-LCKGSFTMMS-DSRS-----------------
AMNDEVSGT---------------------------------------------------
----------------------------PEEEP----SSYEE--VEMPRN----FCIRKT
NQDLKEMLLKKYSGYLSSLKKEFLKKRKKEKLPKDARMALLDWWNTH-YKWPYPT----E
EEKSKLSVTTGLD-QKQINNWFINQRKRHWKP--PEDM----
>Slycopersicum_Solyc01g100510.2.1 pacid=27299734 transcript=Solyc01g100510.2.1 locus=Solyc01g100510.2 ID=Solyc01g100510.2.1.iTAGv2.3 annotver
DLIKAQIANHPLYPNLLSAYLQCRKVGAPQ-EMTSILDEISKENN---LIS--SRHSSEI
G-----------------------ADPELDEFM----------------ESYCAVLVKYK
EEFSKPF----DEATSFLSNIESQLSS-LCKDNLITST-SFN------------------
YISDEAGGS---------------------------------------------------
----------------------------SDEDL-----GCEE--MEAADS-----ANCEG
DNELKEMLMRKYSGYLSSLRKEFLKKRKKGKLPKEARIVLLDWWKNH-YRWPYPT----E
EEKNRLSEMTGLD-QKQINNWFINQRKRHWRP--SEDM----
>Stuberosum_PGSC0003DMP400004970 pacid=24420994 transcript=PGSC0003DMT400007159 locus=PGSC0003DMG400002769 ID=PGSC0003DMT400007159.v3.4 ann
DLIKAQIANHPLYPNLLSAYLQCRKVGAPQ-GMTSILEEISNENN---LIS--SCHSSEI
G-----------------------ADPELDKFM----------------ESYCAVLVKYK
EELSKPF----DEATSFLNNIKSQLSS-LCKDNLITST-SFNSN----------------
YISDEAGGT---------------------------------------------------
----------------------------SEEDL-----GCEE--MEAAD------ANREG
DNELKEMLMRKYSGYLSSLRKEFLKKRKKGKLPKEARIVLLDWWNTH-YRWPYPT----E
EEKNRLSEMTGLD-QKQINNWFINQRKRHWRP--SEDM----
>Acoerulea_Aquca_003_00549.1 pacid=22049227 transcript=Aquca_003_00549.1 locus=Aquca_003_00549 ID=Aquca_003_00549.1.v1.1 annotversion=v1.
DLIKAQIASHPQYPTLVSAYIDCQKIGAPP-EVASLFEEISRES----RPS--NSFNSEI
G-----------------------DDPELDEFM----------------ESYCKILVGYK
EELTKSF----DEAATFLSKIETQLNH-ICKG-MSTTTISGNY-----------------
DQSDETVGS---------------------------------------------------
----------------------------SEEEL-----SCGE--KESLES-----SLRSG
DQELKDMLMRKYSGYLSSLKKDFLKKRKKGKLPKDARTTLLDWWNSH-YRWPYPT----E
EDKSKLAEMTGLD-QKQLNNWFINQRKRHWRP--SEDM----
>Fvesca_mrna31590.1v1.0hybrid pacid=27246597 transcript=mrna31590.1v1.0hybrid locus=gene31590v1.0hybrid ID=mrna31590.1v1.0hybri
ELMKTQIANHPRYPDLVSAYIDCQKVGAPP-EIKSLLEEVGRLSF----PT--TC-RSEI
G-----------------------ADPELDEFM----------------DTYCGVLHTYK
EELSKPV----DEATTFLNNIELQLSD-LCKGTFQKNNCDLQAA----------------
PLPDEAVGS---------------------------------------------------
----------------------------SEEEF-----SYGE--MEAAEG-----AFRAC
DRELKDMLLHKYSGYLGKLKKDFLKSRKKGKLPKDARSALMDWWNTH-YRWPYPT----E
EQKMQLSVATGLD-QRQINNWFINQRKRHWKP--SEDM----
>Ppersica_ppa008432m pacid=17645625 transcript=ppa008432m locus=ppa008432m.g ID=ppa008432m.v1.0 annotversion=v1.0
DLIKTQIANHPRFPDLVDAYLECQKVGAPL-EMKSLLEEIGRVSH---HPM--TC--SEI
G-----------------------ADPELDEFM----------------ESYCEVLRGYK
EELSKPF----DEATNFLTNIQSQLRN-LCKGTFPKTSWDC-------------------
-NSDEGVGS---------------------------------------------------
----------------------------SEEEF-----SCGE--VEAAES----AARAGG
DRELKDMLLHKYSGYLTNLRKEFLKKRKKGKLPKDARTALLDWWTTH-YRWPYPT----E
EEKLHLSEVTGLD-QKQINNWFINQRKRHWKP--SEDM----
>Mdomestica_MDP0000131500 pacid=22633328 transcript=MDP0000131500 locus=MDP0000131500 ID=MDP0000131500.GDRv1.0.196 annotversion=v1.0
DLIKSQIASHPRFPDLVAAYLECQKVGAPA-EMKNLLEEIGRVS----HPM--TC--SEI
G-----------------------ADPELDEFM----------------ESYIEVLHRYK
EELSKPF----DEATTFLTNIQTQLSN-LCKGTFSK-TWDY-------------------
-HSDEGVGS---------------------------------------------------
----------------------------SEEEL-----SCGE--VEAAEG----GARSSG
DRELKDMLLNKYSGYLSSLRKEFLKKRKKGKLPKDARSTLSDWWITH-YRWPYPT----E
EEKLQLSEMTGLD-QKQINNWFINQRKRHWKP--SEDM----
>Mdomestica_MDP0000244941 pacid=22652196 transcript=MDP0000244941 locus=MDP0000244941 ID=MDP0000244941.GDRv1.0.196 annotversion=v1.0
DLIKSQIASHPRFSNLVAAYLEWQKVGAPAAEMKNLLEEIGRVS----HPM--TC--GEI
G-----------------------ADPELDEFM----------------ESYIGVLHRFK
EELSKPF----DEATTFLVNIQTQLSN-LCKGTFPN-TWDN-------------------
-HSDEGVGG---------------------------------------------------
----------------------------SEEEL-----SCGE--VEAAES----GAHSSG
DRELKGMLLNKYSGYLSSLRKEFLKKRKKGKLPKDARTTLLDWWTIH-YRWPYPT----E
EEKLQLSEMTGLD-QRQINNWFINQRKRHWKP--SEDM----
>Cpapaya_evm.model.supercontig_48.162 pacid=16420798 transcript=evm.model.supercontig_48.162 locus=evm.TU.supercontig_48.162 annotversi
DLVKTQIATHPRYPHLLSAYIECQKVGAPP-EMASVLEEINRDSQ-YHYPIS-SCSNIEL
G-----------------------ADPELDQFM----------------ESYCEVLHRYK
EELAKPF----DEATSFLSSIESELSN-LCQGLTLPKSLDYR------------------
--SDEGGGS---------------------------------------------------
----------------------------SEEEQ-----SVGE--IELGAAES--SDKLLN
DQDIKGMLLRKYSGYLSSLRKEFLKKRKKGKLPKDARTTLLDWWNNH-YRWPYPT----E
DEKLKLSKTTGLD-QKQINNWFINQRKRHWKP--SEDM----
>Cclementina_Ciclev10001779m pacid=20786781 transcript=Ciclev10001779m locus=Ciclev10001779m.g ID=Ciclev10001779m.v1.0 annotversion=v1.0
DLIKARIANHPRFPNLLSAYIDCQKIGVPS-EVAFLLEEICREN----NTT-CS---SEI
G-----------------------ADPELDEFM----------------ESYSEVLRRYK
EELAKPF----DEATTFLSNIELQLSN-LCNGE-FTRTLDYPS-----------------
---DEAAGT---------------------------------------------------
----------------------------SEEEL-----SYEE--AEPLDC---ASSGPAD
DQDIKGMLMRKYSGYLSNLKKEFLKKKKKGKLPKDAKTTLMDWWNEH-YRWPYPT----E
DDKLKLSKETGLD-QKQISNWFINQRKRHWKP--SEDM----
>Egrandis_Eucgr.H03292.1 pacid=23592596 transcript=Eucgr.H03292.1 locus=Eucgr.H03292 ID=Eucgr.H03292.1.v1.1 annotversion=v1.1
DLIKTQIATHPLYPQLVSAYLECQKVGAPP-EIATLLEEIGRDQK---RRT--AC--AEF
G-----------------------ADPELDEFM----------------ESYCKVLNTYK
EELSKPF----DEATIFLSNIESQLSN-LCIDA-STAFRSGH------------------
CISDEVGGS---------------------------------------------------
----------------------------SEEEL-----SCGE--VEAPEG----FGMPPC
DKNLKEVLLRKYSGYLSSLRKEFLKKRKNGKLPKDARMTLLNWWNSH-YRWPYPT----E
EEKLKLSEVTGLD-QKQINNWFINQRKRHWKP--SEDM----
>Ptrichocarpa_Potri.013G008600.1 pacid=26995222 transcript=Potri.013G008600.1 locus=Potri.013G008600 ID=Potri.013G008600.1.v3.0 annotversion
DVIKTQIANHPRYPDLVSAYVECRKVGAPP-EMVSLLEDIGRCSY----QI--TC--YEI
G-----------------------ADPELDEFM----------------ESYCEVLHRYK
EELSKPF----DEATTFLSSIESQLSS-LCKGT-LTKIFDYGS-----------------
--ADEPAWT---------------------------------------------------
----------------------------SEEEL-----SCGE--VEASEI----G-FHSS
DQNLKGVLLSKYSGHLSSLRKEFLKQRKKGKLPKDAKTLLLDWWNHH-YRWPYPT----E
EEKAKLSEITGLD-QKQINNWFINQRKRHWKP--SKDM----
>Ptrichocarpa_Potri.005G014200.1 pacid=27028429 transcript=Potri.005G014200.1 locus=Potri.005G014200 ID=Potri.005G014200.1.v3.0 annotversion
DAIKTQIANHPRYPDLVSAHLECQKVGAPP-EMVSLLEAIGRGNY----KI--SF--YEI
G-----------------------ADPELDEFM----------------ESYCEVLRRYK
EELSKPF----DEAATFLSSIESQLSS-LCKGT-LTKMFDYGS-----------------
--ADEPAGT---------------------------------------------------
----------------------------SEEEL-----SCAE--VEASES----G-VSSQ
EQNLKGMLMRKYSAHLSNLRKEFLKNRKKGKLPKDARTTLLDWWNHH-YRWPYPT----E
EEKAKLSEITGLD-QKQINNWFINQRKRHWKP--SEDM----
>Ptrichocarpa_Potri.005G017200.1 pacid=27028717 transcript=Potri.005G017200.1 locus=Potri.005G017200 ID=Potri.005G017200.1.v3.0 annotversion
DAIKTQIANHPRYPDLVSAHLECQKVGAPP-EMVSLLEAIGRGNY----KI--SF--YEI
G-----------------------ADPELDEFM----------------ESYCEVLRRYK
EELSKPF----DEAATFLSSIESQLSI-LCKGT-LTKIFDYGS-----------------
---DEPAGT---------------------------------------------------
----------------------------SEEEL-----SCGE--VEASES----G-VSSQ
EQNLKGMLMRKYSAHLSNLRKEFLKNRKKGKLPKDARTTLLDWWNHH-YRWPYPT----E
EEKAKLSEITGLD-QKQINNWFINQRKRHWKP--SEDM----
>Rcommunis_30128.m008910 pacid=16818496 transcript=30128.m008910 locus=30128.t000371 ID=30128.m008910.TIGRR0.1 annotversion=v0.1
GLIKTQIAHHPRYPDLVSAYIECQKVGAPP-EMTSLLEEIGRENY----SIKCS---GEM
G-----------------------ADPELDEFM----------------ESYCEVLHRYK
EELSKPF----DEATTFFSDIESQLSN-LCKGT-LTKTFH-Y------------------
-GSDEAVGT---------------------------------------------------
----------------------------SEEEI-----SCGE--IEASES----G-SRPV
DPDLKGMLLRKYSGYLSNLRKEFLKKRKKGKLPKDARMILLDWWNNH-YRWPYPT----E
DEKVKLSEITGLD-QKQINNWFINQRKRHWKP--SEDV----
>Mesculenta_cassava4.1_011535m pacid=17993289 transcript=cassava4.1_011535m locus=cassava4.1_011535m.g ID=cassava4.1_011535m.v4.1 annotver
HLIKTQIANHPRYPDLVSAYIECQKVGAPP-EMASLLEEISREKY----SIKCS---SQI
G-----------------------ADPELDEFM----------------ESYCELLYRYK
EELSRPF----DEATTFLSNIESQLSN-LCKGT-LTKTFDYY------------------
-GSDEAAGT---------------------------------------------------
----------------------------SEEEL-----SCGE--VEASES----GAGRGR
DQDLKGMLLRKYSGYLSSLRKEFLKTKKKGKLPKDARMILLDWWSNH-YRWPYPT----E
EEKVKLSEITGLD-QKQINNWFINQRKRHWKP--SEDM----
>Mesculenta_cassava4.1_023097m pacid=17973902 transcript=cassava4.1_023097m locus=cassava4.1_023097m.g ID=cassava4.1_023097m.v4.1 annotver
DLTKTQISNHPRYPDLVSAYIECRKVGAPP-EIASLLEEIGRENY----STKCS---SEM
G-----------------------ADPELDEFM----------------ESYCEVLHRYK
EELSKPF----DEATTFLYDMESQLNN-LCKGT-LSKTFDYY------------------
-GSDEAAGT---------------------------------------------------
----------------------------SEEEL-----SCGE--FEASES----G-GRPH
DQDLKGMLLRKYSGYLSNLRKEFLKKRKRGKLPEVARMILLEWWKNH-YRWPYPT----E
EEKVKLSEITGLD-QKQINNWFINQRKRHWKP--SEDM----
>Vvinifera_GSVIVT01031241001 pacid=17837473 transcript=GSVIVT01031241001 locus=GSVIVG01031241001 ID=GSVIVT01031241001.Genoscope12X annotv
DLIKSQIVNHPRYPNLVSAYIECRKVGAPP-EMASLLEEIGRESQ----PMNRS---GEI
G-----------------------ADPELDEFM----------------ESYCEVLHRYK
EELSKPF----DEATSFLSDIESQLSN-LCKGA-LTAGTSGS------------------
YYSDEAAGT---------------------------------------------------
----------------------------SEEEL-----SCGE--AEVSES----G-ARPG
DQELKEMLMRKYSGYLSSLRKEFLKKRKKGKLPKDARTMLLEWWNTH-YRWPYPT----E
DEKLKLSEVTGLD-QKQINNWFINQRKRHWKP--SEDM----
>Graimondii_Gorai.004G236400.1 pacid=26773269 transcript=Gorai.004G236400.1 locus=Gorai.004G236400 ID=Gorai.004G236400.1.v2.1 annotversion
DVIKNQIANHPRYPDLVSAHIECRKVGAPP-ELGSLLEEIGRENH---HPT--GC--SEI
G-----------------------ADPELDDFM----------------ESYCQVLHKYK
EELSKPF----DEATTFLSNIESQLST-LCKGA-VTKTLDYGS-----------------
---DEA------------------------------------------------------
----------------------------CES-------SGWE--AE--------A-YESG
QEDIKGMLMRKYSGYLCNLRKEFLKKRKKGKLPKDARMVLLHWWNNH-YRWPYPT----E
EEKLKLSEITGLD-QKQINNWFINQRKRHWKP--SEDM----
>Graimondii_Gorai.013G129400.1 pacid=26788826 transcript=Gorai.013G129400.1 locus=Gorai.013G129400 ID=Gorai.013G129400.1.v2.1 annotversion
GLIKSQISNHPRYPNLVSAYIECQKVGAPP-KLASLLEEIGREN----RSV--VC--SEI
G-----------------------ADPELDEFM----------------ESYCEVLHRYK
EELSKPF----NEATTFLSNIKSQLSD-LCKGA-LTKNLDYPF-----------------
---DEGGGS---------------------------------------------------
----------------------------SVEEL-----SGGE--VEGF------Q-DECG
RQDIKGMLMRKYGGYLSSLRKEFLKKRKKGKLPKEARVTLLDWWNNH-YRWPYPT----E
EDKLKLSEITGLD-QKQINNWFINQRKRHWKP--SEDM----
>Graimondii_Gorai.007G306500.1 pacid=26779200 transcript=Gorai.007G306500.1 locus=Gorai.007G306500 ID=Gorai.007G306500.1.v2.1 annotversion
DLIKTQIAAHPLYPNLVSAYIECQKVGAPP-ELASLLEEIGRES----HTI--GC--SEI
G-----------------------ADPELDEFM----------------ESYCEVLHRYK
EELSKPF----DEATTFLTNIESQLSD-LCKGA-LTMD--YRS-----------------
---DEGAES---------------------------------------------------
----------------------------SDEEL-----SGWE-LVEACES----H-GGRR
SQDIKGMLMRKYSGYLSSLRKEFLKKRKNGKLPKDARLTLLDWWNNH-YRWPYPT----E
EEKLKLSEMTGLD-QKQINNWFINQRKRHWKP--SEDM----
>Tcacao_Thecc1EG026767t2 pacid=27424906 transcript=Thecc1EG026767t2 locus=Thecc1EG026767 ID=Thecc1EG026767t2.CGDv1.1 annotversion=v1.1
DLIKTQIASHPRYPNLVSAYIECQKIGAPP-ELVSLLEEIGREN----HPI--GC--SEI
G-----------------------ADPELDEFM----------------ESYCEVLHRYK
EELSKPF----DEATTFLSNIESQLSN-LCKGA-LTKTLDYRS-----------------
---DEAAGT---------------------------------------------------
----------------------------SEEEL-----SGGE--VEASES----A-VARP
SQDIKGMLMRKYSGYLSSLRKEFLKKRKKGKLPKDARMTLLEWWNNH-YRWPYPT----E
EEKLQLSEITGLD-QKQINNWFINQRKRHWKP--SEDM----
>Tcacao_Thecc1EG026767t1 pacid=27424905 transcript=Thecc1EG026767t1 locus=Thecc1EG026767 ID=Thecc1EG026767t1.CGDv1.1 annotversion=v1.1
DLIKTQIASHPRYPNLVSAYIECQKIGAPP-ELVSLLEEIGREN----HPI--GC--SEI
G-----------------------ADPELDEFM----------------ESYCEVLHRYK
EELSKPF----DEATTFLSNIESQLSN-LCKGA-LTKTLDYRSVNVVVEDSNEFQSPATT
KCSNEAAGT---------------------------------------------------
----------------------------SEEEL-----SGGE--VEASES----A-VARP
SQDIKGMLMRKYSGYLSSLRKEFLKKRKKGKLPKDARMTLLEWWNNH-YRWPYPT----E
EEKLQLSEITGLD-QKQINNWFINQRKRHWKP--SEDM----
>Gmax_Glyma.04G185100.1.p pacid=30490953 transcript=Glyma.04G185100.1 locus=Glyma.04G185100 ID=Glyma.04G185100.1.Wm82.a2.v1 annotver
KVLRAKVASHPLFPHLLHAYMDCHKVGAPQ-DVAHLLEGIKGEHTSGVCQI--SESEGFL
G-----------------------TDPELDDFM----------------GTFCDLLVKYK
SDLLKPF----NEATMFLNLMETQLHS-ICNNTPPQPDEV--------------------
-----THGS---------------------------------------------------
----------------------------PGKDL-----SRVK--K--EA----IEGKRME
VQELKDNLLRRYSGYITNLRHEFSKKKKKEKLPKEAKQILLSWWNVH-FKWPYPT----D
ADKVALAEWTGLD-QKQVNNWFINQRKRHWKP--TEEM----
>Slycopersicum_Solyc05g005090.2.1 pacid=27298484 transcript=Solyc05g005090.2.1 locus=Solyc05g005090.2 ID=Solyc05g005090.2.1.iTAGv2.3 annotver
NIIKAKILSHPYYPKLLNAYIDCQKVGAPA-GIVNLLEEIRQQNDFRKPNA----TCLCI
G-----------------------ADPELDEFM----------------ETYCDILLKYK
SDLSRPF----DEATTFLNKIEMQLGN-LC------------------------------
--KDDDE-E---------------------------------------------------
----------------------------EEEEL-----SCGD--AS-------SSMRRSE
DNELKDRLLRKFGSHLSSLKLEFSKKKKKGKLPKEARQMLLAWWDDH-FRWPYPT----E
ADKNSLAESTGLD-PKQINNWFINQRKRHWKP--SENM----
>Stuberosum_PGSC0003DMP400023862 pacid=24389115 transcript=PGSC0003DMT400035095 locus=PGSC0003DMG400013493 ID=PGSC0003DMT400035095.v3.4 ann
NVIKAKIVSHPYYPKLLNAYIDCQKVGAPA-SIVNLLEEIRQQTDFRKPNA----TSICI
G-----------------------ADPELDEFM----------------ETYCDILLKYK
SDLSRPF----DEATTFLHKIEMQLGN-LC------------------------------
--KDDGGVS---------------------------------------------------
----------------------------SDEEL-----SCGE--AD-------ASMR-SE
DNELKDRLLRKFGSHLSSLKLEFSKKKKKGKLPKEARQMLLAWWDDH-FRWPYPT----E
ADKNSLAESTGLD-PKQINNWFINQRKRHWKP--SENM----
>Mguttatus_Migut.E00181.1.p pacid=28921079 transcript=Migut.E00181.1 locus=Migut.E00181 ID=Migut.E00181.1.v2.0 annotversion=v2.0
DSIKARIASHPSYPKLLDAYIDCQKVGATP-EIASLLDEIRRDKDVSKPAD---TSSLCF
G-----------------------FDPELDAFM----------------ETYCEVLVKYK
TDLSRPF----NEATSFLNTIQTQLSN-LI------------------------------
-CKDNGALS---------------------------------------------------
----------------------------SDEEA-----SGGE--T--EM---DDHQTRIE
DRELKDRLLRQYGNHINSLKLEFSKKRKKGKLPKEARQTLLEWWNVH-YKWPYPT----E
GDKMSLAELTGLD-QKQINNWFINQRKRHWKP--SENM----
>Csativus_Cucsa.394390.1 pacid=16983189 transcript=Cucsa.394390.1 locus=Cucsa.394390 ID=Cucsa.394390.1.v1.122 annotversion=v1.0
SVTKAKIVSHPTYPRLLHAYIDCQKVGAPP-EVACLLEEIRRENDSQEQNG-----STCF
G-----------------------ADPELDEFM----------------EAYCDMLVKYK
SDLSRPF----HEAFSFLNNIQLQLCN-LGAPASTSTP----------------------
--SNEDAMS---------------------------------------------------
----------------------------SDDEL-----NCGE--R--EL---QDGQMRLE
DKGLKDMLLSRFGGHIGTLKLEFSKKKKKGKLPKEGRKVLLEWWDVH-YKWPYPT----E
ADKVALAETTGLD-PKQINNWFINQRKRHWKP--SESM----
>Bstricta_Bostr.12659s0199.1.p pacid=30652411 transcript=Bostr.12659s0199.1 locus=Bostr.12659s0199 ID=Bostr.12659s0199.1.v1.2 annotversi
SVIKAKIACHPSYPRLVQAYIDCQKVGAPP-EIACLLEEIQRESDVYKRDV---PL-SCY
G-----------------------ADPELDEFM----------------ETYCDILVKYK
SDLARPF----DEATSFLNKIEMQLRN-LCTGVDSARG----------------------
-VSEDGAIS---------------------------------------------------
----------------------------SDEEL-----SGGD--HE-VA---EDGKQRCE
DRDLKDRLLRKFGSRISSLKLEFSKKKKKGKLPREARQALLDWWNLH-YKWPYPT----E
GDKIALADATGLD-QKQINNWFINQRKRHWKP--SENM----
>Cgrandiflora_Cagra.0605s0071.1.p pacid=28917854 transcript=Cagra.0605s0071.1 locus=Cagra.0605s0071 ID=Cagra.0605s0071.1.v1.1 annotversion=v
SVIKSKIASHPSYPRLLQAYIDCQKVGAPP-EIACLLEEIQRESDVYKRDV---PL-SCY
G-----------------------ADTELDEFM----------------ETYCDILVKYK
SDLARPF----DEATSFLNKIEMQLRN-LCTGVDSARN----------------------
-VSEDGAIS---------------------------------------------------
----------------------------SDEEL-----SGGD--HE-VA---EDGRQRCE
DRDLKDRLLRKFGSRISSLKLEFSKKKKKGKLPREARQALLDWWNLH-YKWPYPT----E
GDKIALADATGLD-QKQINNWFINQRKRHWKP--SENM----
>Alyrata_472599 pacid=16048569 transcript=472599 locus=472599 ID=472599.v1.107 annotversion=v1.0
SVIKTKIACHPSYPRLLQAYIDCQKVGAPP-EIACLLEEIQRESDVYKQEV---PS-YCF
G-----------------------ADPELDEFM----------------ETYCDILVKYK
SDLARPF----DEATCFLNKIEMQLRN-LCTGVESARG----------------------
-VSEDGAIS---------------------------------------------------
----------------------------SDEEL-----SGGD--HE-LA---EDGKQRCE
DRDLKDRLLRKFGSRISSLKLEFSKKKKKGKLPREARQALLDWWNLH-YKWPYPT----E
GDKIALADATGLD-QKQINNWFINQRKRHWKP--SENM----
>Athaliana_KNAT6
TVIKAKIACHPSYPRLLQAYIDCQKVGAPP-EIACLLEEIQRESDVYKQEV---PS-SCF
G-----------------------ADPELDEFM----------------ETYCDILVKYK
SDLARPF----DEATCFLNKIEMQLRN-LCTGVESARG----------------------
-VSEDGVIS---------------------------------------------------
----------------------------SDEEL-----SGGD--HE-VA---EDGRQRCE
DRDLKDRLLRKFGSRISTLKLEFSKKKKKGKLPREARQALLDWWNLH-YKWPYPT----E
GDKIALADATGLD-QKQINNWFINQRKRHWKP--SENM----
>BrapaFPsc_Brara.H02211.1.p pacid=30647794 transcript=Brara.H02211.1 locus=Brara.H02211 ID=Brara.H02211.1.v1.3 annotversion=v1.3
GVVKAKIACHPSYPRLLQAYMDCQKVGAPP-EIAYLLEEIQRESHVYKQGV---PSSSCF
G-----------------------ADPELDEFM----------------ETYCEILVKYK
SDLARPF----DEATTFLNKIEMQLRN-LCTGVESARG----------------------
-LSEDGAVS---------------------------------------------------
----------------------------SDEEL-----SGGD---E-IS---QDGKQICE
DRDLKDRLLRKFGSGISSLKLEFSKKKKKGKLPREARQALLDWWSVH-YKWPYPT----E
GDKIALADATGLD-QKQINNWFINQRKRHWNQ--SENM----
>BrapaFPsc_Brara.I03233.1.p pacid=30641041 transcript=Brara.I03233.1 locus=Brara.I03233 ID=Brara.I03233.1.v1.3 annotversion=v1.3
GVIKGKIACHPLYPRLLQAYIDCQKVGAPP-EIACLLEEIQRESHVHKQNV---PLSSSF
G-----------------------ADPELDEFM----------------ETYCDILVKYK
SDLARPF----DEATTFLNKIEMQLRN-LCTGVESDRG----------------------
-LSEDGAVS---------------------------------------------------
----------------------------SDEEL-----NGGD---E-IL---QDGKQICE
DRDLKDRLLRKFGSRISSLKLEFSKKKKKGKLPKEARQALLDWWNVH-YKWPYPT----E
GDKIALADATGLD-QKQINNWFINQRKRHWKP--SENM----
>Bstricta_Bostr.10273s0307.1.p pacid=30656442 transcript=Bostr.10273s0307.1 locus=Bostr.10273s0307 ID=Bostr.10273s0307.1.v1.2 annotversi
GVIKSKIACHPLYPRLLKTYIDCQKVGAPM-EIACILEEIQRENDVYKKRD---NPMSCF
G-----------------------DDPELDEFM----------------ETYCDILVKYK
SDLARPF----DEATTFLNKIETQLQN-LCTGPASVTG----------------------
-LSDDGAVS---------------------------------------------------
----------------------------SDEEL-----REDD---DVAA---HESQQRSN
DRDLKDQLLRKFGSHISSLKLEFSRKKKKGKLPRGARQALLDWWNLH-YTWPYPT----E
SDKIALAEETGLD-QKQINNWFINQRKRHWKP--SENM----
>Cgrandiflora_Cagra.1777s0019.1.p pacid=28910326 transcript=Cagra.1777s0019.1 locus=Cagra.1777s0019 ID=Cagra.1777s0019.1.v1.1 annotversion=v
SLIKSKISCHPLYPRLLQTYIDCQKVGAPM-EITCILEEIQRENDVYKKRD---TLMSCF
G-----------------------DDPDLDEFM----------------ETYCDILVKYK
SDLARPF----DEATNFLNKIETQLQN-LCIGPVSVTG----------------------
-LSDDGVVS---------------------------------------------------
----------------------------SDEEL-----REDD--DNVEA---HESQQISN
DRDLKDQLLRKFGSHISSLKLEFSKKKKKGKLPREARQALLDWWNVH-YTWPYPT----E
GDKIALAEETGLD-QKQINNWFINQRKRHWKP--SENM----
>Crubella_Carubv10022064m pacid=20906602 transcript=Carubv10022064m locus=Carubv10022064m.g ID=Carubv10022064m.v1.0 annotversion=v1.0
GLIKSKIACHPLYPRLLQTYIDCQKVGAPM-EITCILEEIQRENDVYKKRD---TLMACF
G-----------------------DDPDLDEFM----------------ETYCDILVKYK
SDLARPF----DEATNFLNKIETQLQN-LCIGPVSVTG----------------------
-LSDDGMVS---------------------------------------------------
----------------------------SDEEL-----REDD--DNVEA---HESQQISN
DRDLKDQLLRKFGSHISSLKLEFSKKKKKGKLPREARQALLDWWSVH-YTWPYPT----E
GDKIALAEETGLD-QKQINNWFINQRKRHWKP--SENM----
>BrapaFPsc_Brara.B01915.1.p pacid=30610586 transcript=Brara.B01915.1 locus=Brara.B01915 ID=Brara.B01915.1.v1.3 annotversion=v1.3
GLIKSKIASHPLYPRLLQTYIDCQKVGAPL-EIACVLEEIQRENDVYK-RD---APLSCF
G-----------------------ADPELDEFM----------------ETYCDILVKYK
SDLARPF----DEATTFLNKIETQLQD-LCTGPASARG----------------------
SVSDDGAVS---------------------------------------------------
----------------------------SDEEL-----RESD---DVAT---QDSQQRSN
DRELKDQLLRKFGSHISSLKLEFSKKKKKGKLPREARQALLDWWNVH-YKWPYPT----E
ADKIALAEETGLD-QKQINNWFINQRKRHWKP--SENM----
>Alyrata_476175 pacid=16036322 transcript=476175 locus=476175 ID=476175.v1.107 annotversion=v1.0
SVIKSKIACHPLYPRLLQTYIDCQKVGAPM-EIACILEEIQQENHVYK-RD---APLSCF
G-----------------------DDPELDEFM----------------ETYCDILVKYK
TDLARPF----DEAATFINKIEMQLQN-LCTGPASATA----------------------
-LSDDGALS---------------------------------------------------
----------------------------SDEEL-----REDD---HVTA---QDSQQRSN
DRDLKDQLLRKFGSHISSLKLEFSKKKKKGKLPREARQALFDWWNVH-YKWPYPT----E
GDKIALAGETGLN-QKQINNWFINQRKRHWKP--SENM----
>Athaliana_KNAT2
SVIKSKIASHPLYPRLLQTYIDCQKVGAPM-EIACILEEIQRENHVYK-RD---APLSCF
G-----------------------ADPELDEFM----------------ETYCDILVKYK
TDLARPF----DEATTFINKIEMQLQN-LCTGPASATA----------------------
-LSDDGAVS---------------------------------------------------
----------------------------SDEEL-----REDD---DIAA---DDSQQRSN
DRDLKDQLLRKFGSHISSLKLEFSKKKKKGKLPREARQALLDWWNVH-NKWPYPT----E
GDKISLAEETGLD-QKQINNWFINQRKRHWKP--SENM----
>Fvesca_mrna03606.1v1.0hybrid pacid=27253944 transcript=mrna03606.1v1.0hybrid locus=gene03606v1.0hybrid ID=mrna03606.1v1.0hybri
GAIKAKIASHPSYPRLIEAYIDCQKVGAPP-EIASFLEEIRRENDLYKRER---AMSTCL
G-----------------------ADPELDEFM----------------ETYCDMLVKYK
SDLARPF----DEATTFLNKIETQLSN-LRIRT---------------------------
-LSDEGAAS---------------------------------------------------
----------------------------SEEEF-----SGGE--L--EV---QEAQTRGE
DRDLKDKLLRKFGSHIGTLKLEFSKKKKKGKLPKEARQALLQWWSVH-YKWPYPT----E
ADKIALAESTGLD-QRQINNWFINQRKRHWRP--SENM----
>Mdomestica_MDP0000252095 pacid=22673630 transcript=MDP0000252095 locus=MDP0000252095 ID=MDP0000252095.GDRv1.0.196 annotversion=v1.0
GAIKTRIASHPTYPRLIHAYIECQKVGAPP-EIASFLDEIRRENGLYKKQG-SMSSSTCL
G-----------------------ADPELDEFM----------------ETYCDILVKYK
SDLSRPF----DEASSFLSKIETQLTN-LCTSSSAHASSSRCGFI--F------------
IEDEGGGMS---------------------------------------------------
----------------------------SDEDF-----SGGG--I--DV---QEAQQGGE
DRDLKDRLMRRFGSHLSTLKLEFSKKKKKGKLPKEARQTLLDWWSTH-YKWPYPT----E
ADKIALAESTGLD-QRQINNWFINQRKRHWRP--SENM----
>Mdomestica_MDP0000294096 pacid=22670790 transcript=MDP0000294096 locus=MDP0000294096 ID=MDP0000294096.GDRv1.0.196 annotversion=v1.0
GAIKARIASHPTYPRLIHAYIECQKVGASP-EIAGFLDEIRRKNDLYKKQG-SMFSSTCL
G-----------------------ADPELDEFM----------------ETYCDMLVKYK
SDLSRTF----DEATTFLSKIETQLTN-LCTSSSSARVSS--------------------
-SYEGGGMS---------------------------------------------------
----------------------------SDEDF-----SGGE--I--DV---QEAQQRGE
DRDLKDRLMRRFGSHLGTLKLEFSKKKKKGKLPKEARQTLLDWWSVH-YKWPYPT----E
ADKIALAESTGLD-QRQINNWFINQRKRHWRP--SENM----
>Pvulgaris_Phvul.003G062500.1 pacid=27144265 transcript=Phvul.003G062500.1 locus=Phvul.003G062500 ID=Phvul.003G062500.1.v1.0 annotversion
SLIKAKIASHPHYPRLLQAYIDCQKVGAPP-EIACLLEEIRRENDVCKRDV---V-YTCV
G-----------------------ADPELDEFM----------------ETYCDMLVKYK
SDLTRPF----DEATTFLNKIETQLTD-LCTGSS----LP--------------------
TLSDDGGVS---------------------------------------------------
----------------------------SEEGL-----SAGD--G--DF---QDEQLHNE
DRELKDKLLRKFGSHIGSLKLEFSKKKKRGKLPKDARQMLLQWWNIH-YKWPYPT----E
SDKIALAKSTGLD-QKQINNWFINQRKRHWKP--SENM----
>Gmax_Glyma.18G141200.1.p pacid=30554413 transcript=Glyma.18G141200.1 locus=Glyma.18G141200 ID=Glyma.18G141200.1.Wm82.a2.v1 annotver
SLIKAKIASHPHYPRLLQAYIECQKVGAPP-ELTCLLEEIRRENDVRQRDV---V-STCV
G-----------------------ADPELDEFM----------------ETYCDMLVKYK
SDLTRPF----DEATTFLNKIETQLTD-LCSRSS----LP--------------------
TLYDDGGVS---------------------------------------------------
----------------------------SEEGF-----SAGD--G--DP---QDGQLRSE
DRELKDRLLRRFGSHVGSLKLEFSKKKKRGKLPKDARQTLLQWWNIH-YKWPYPT----E
GDKIALAKSTGLD-QKQINNWFINQRKRYWKP--SENM----
>Gmax_Glyma.08G284300.1.p pacid=30537643 transcript=Glyma.08G284300.1 locus=Glyma.08G284300 ID=Glyma.08G284300.1.Wm82.a2.v1 annotver
SLIKAKIASHPHYPRLLQAYIDCQKVGAPP-EIACLLEEIRRENDVCKRDV---V-STCV
E-----------------------ADPELDEFM----------------ETYCDMLVKYK
SDLTRPF----DEATTFLNKIETQLTD-LCSGSS----LL--------------------
TLSDDGGVS---------------------------------------------------
----------------------------SEEGF-----SAGD--G--DP---QDGQLRSE
DRELKDRLLRKFGSHIGYLKLEFSKKKKRGKLPKDARQTLLQWWNIH-YKWPYPT----E
GDKIALAKSTGLD-QKQINNWFINQRKRHWKP--SENM----
>Mtruncatula_Medtr5g033720.1 pacid=31091609 transcript=Medtr5g033720.1 locus=Medtr5g033720 ID=Medtr5g033720.1.JCVIMt4.0v1 annotversion=Mt4.
NIMKAKIASHPYYPRLLQAYIDCQKVGAPP-EIASLLEEIRRENDMCKRDV---V-STCF
G-----------------------ADPELDEFM----------------ESYCDMLVKYK
SDLTRPF----DEATTFLNKIETQLSH-LCTGGAAAASLP--------------------
TASDDGGAS---------------------------------------------------
----------------------------SDEDL-----STGD--G--DV---QDGQSRGE
DRELKDRLLRKFGSHIGTLKLEFSKKKKKGKLPKEARQTLLQWWNVH-YKWPYPT----E
ADKIELAKSTGLD-QKQINNWFINQRKRHWKP--SENM----
>Pvulgaris_Phvul.002G064100.1 pacid=27169249 transcript=Phvul.002G064100.1 locus=Phvul.002G064100 ID=Phvul.002G064100.1.v1.0 annotversion
TVMKAKIASHPHYPRLLQAYIDCQKVGAPP-EIARLLEEIRRENDLCKSDV-----STCF
G-----------------------ADPELDEFM----------------ETYCDMLVKYK
SDLARPF----DEATTFLNKIEMQLSH-LCTGAS----VS--------------------
TVSDDGGVS---------------------------------------------------
----------------------------SEEDL-----STGD--G--DG---QDGQSKGE
DRELKDRLLRKYGSHIGNLKLEFSKKKKKGKLPKEARQTLLQWWNVH-YKWPYPT----E
ADKIELAKSTGLD-QKQINNWFINQRKRHWKP--SENM----
>Gmax_Glyma.02G036900.1.p pacid=30507852 transcript=Glyma.02G036900.1 locus=Glyma.02G036900 ID=Glyma.02G036900.1.Wm82.a2.v1 annotver
TVMKAKIASHPHYPRLLQAYIECQKVGAPP-EIARLLEEIRRENDPCKSDA---SSSTCF
G-----------------------ADPELDEFM----------------EAYCDMLVKYK
SDLARPF----DEATTFLNKIEMQLSH-LCTGAS----VS--------------------
NVSDDGGVS---------------------------------------------------
----------------------------SDEDL-----STGD--G--DA---QDGQLKGE
DRELKDRLLRKFGSHIGTLKLEFSKKKKKGKLPKEARQALLQWWNVH-YKWPYPT----E
ADKIELAKSTGLD-QKQINNWFINQRKRHWKP--SENM----
>Gmax_Glyma.01G028300.1.p pacid=30543774 transcript=Glyma.01G028300.1 locus=Glyma.01G028300 ID=Glyma.01G028300.1.Wm82.a2.v1 annotver
TVMKAKIASHPQYSRLLQAYIDCQKVGAPP-EIARLLEEIRRENDLCKSDV---SSSTCF
G-----------------------ADPELDEFM----------------ETYCDMLVKYK
SDLARPF----EEATTFLNKIEMQLSH-LCTGAS----VS--------------------
NVSDDGGVS---------------------------------------------------
----------------------------SDEDL-----STGD--G--DA---QDGQLKGE
DRELKDRLLRKFGSHIGTLKLEFSKKKKKGKLPKEARQTLLQWWNVH-YKWPYPT----E
ADKIELAKSTGLD-QKQINNWFINQRKRHWKP--SENM----
>Vvinifera_GSVIVT01013790001 pacid=17824965 transcript=GSVIVT01013790001 locus=GSVIVG01013790001 ID=GSVIVT01013790001.Genoscope12X annotv
SVIKAKIASHPCYPRLLEAYIDCQKVGAPP-EIACLLDEIRRENDVCKRD----AVSTCL
G-----------------------ADPELDEFM----------------ETYCDMLEKYK
SDLARPF----DEATTFLNKIEMQLGN-LCNDASIRSL----------------------
--PDEAVVS---------------------------------------------------
----------------------------SDEDF-----SGGE-----EV---QEAQPRGE
DQELKERLLRRFGGRISSLKLEFSKKKKKGKLPKEARQTLLEWWNLH-YKWPYPT----E
ADKIALAETTGLD-QKQINNWFINQRKRHWKP--SENM----
>Graimondii_Gorai.009G336900.1 pacid=26771641 transcript=Gorai.009G336900.1 locus=Gorai.009G336900 ID=Gorai.009G336900.1.v2.1 annotversion
NVIKAKIASHPYYPRLLEAYIDCQKVGAPP-EIARILDEILMETDVNKRD----ILPTCL
G-----------------------ADPELDEFM----------------ETYCDMLVKYK
SDISRPF----DEATTFLNKIEMQLRN-LCTGASITGL----------------------
--SDEGGES---------------------------------------------------
----------------------------SEGDV-----SVGE--D--DV---EELQPRSK
DIGLKDLLLHRFGNHITTLKLEFSKKKKKGKLPKEARQILLEWWNVH-SKWPYPT----E
GDKMALAETTGLD-PKQINNWFINQRKRHWKP--SETF----
>Tcacao_Thecc1EG010433t1 pacid=27462222 transcript=Thecc1EG010433t1 locus=Thecc1EG010433 ID=Thecc1EG010433t1.CGDv1.1 annotversion=v1.1
SVIKAKIASHPSYPRLLEAYIDCQKVGAPP-EVASILDEILRENDVNKRD----IVPTCL
G-----------------------TDPELDEFM----------------ETYCDMLVKYK
SDLSRPF----DEATTFLNKIEMQLRN-LCTGASIQGA----------------------
--SDEGAAS---------------------------------------------------
----------------------------SDEDL-----SGGE--V--DA---QEAQPRSE
DRDLKDRLLRRFGSHISTLKLEFSKKKKKGKLPREARQTLLDWWNVH-YKWPYPT----E
ADKIALAESTGLD-QKQINNWFINQRKRHWKP--SESM----
>Graimondii_Gorai.005G180500.1 pacid=26805099 transcript=Gorai.005G180500.1 locus=Gorai.005G180500 ID=Gorai.005G180500.1.v2.1 annotversion
CVIKAKIASHPSYPRLLQAYIDCQKVGAPP-EIASLLDEILRENDVNRRD----IVPTCL
G-----------------------ADPELDEFM----------------ETYCDMLVKFK
SDLSRPF----DEATTFLNKIEMQLRN-LCTGASIRGP----------------------
--SDEGGVS---------------------------------------------------
----------------------------SDEDI-----SGGE--V--EG---QEGQGKSE
DRGLKDRLLRRFGSHISSLKLEFSKKKKKGKLPREARQTLLEWWNVH-YKWPYPT----E
ADKLALAESTGLD-QKQINNWFINQRKRHWKP--SESM----
>Lusitatissimum_Lus10013037 pacid=23149824 transcript=Lus10013037 locus=Lus10013037.g ID=Lus10013037.BGIv1.0 annotversion=v1.0
SLIKAKIASHPSYPRLLDAYIDCQKVGAPP-EIASFLDEIRRENDVCRRDA------SCF
G-----------------------PDPELDEFM----------------ETYCDVLVKYK
SDLERPF----DEATSFLNNIEIQLRN-LCTGASIRRSL---------------------
--SDEGAVS---------------------------------------------------
----------------------------SEDEV-----SGGE--A--DG---LEAQPSSE
DRDLKDRLLRRFGSHISSLKLEFSKNKKKGKLPKEARQTLLEWWNVH-YKWPYPT----E
ADKIALAESTGLD-QKQINNWFINQRKRHWKP--SENM----
>Lusitatissimum_Lus10029125 pacid=23151738 transcript=Lus10029125 locus=Lus10029125.g ID=Lus10029125.BGIv1.0 annotversion=v1.0
SLIKAKIASHPSYPRLLDAYIDCQKVGAPP-EIASFLDEIRRENDVCRRDT------SCF
G-----------------------PDPELDEFM----------------ETYCDVLAKYK
SDLERPF----DEATSFLNNIEIQLRN-LCTGASIRRSL---------------------
--SDEGAVS---------------------------------------------------
----------------------------SEDEV-----SGGE--A--DG---LEAQPSSE
DRDLKDRLLRRFGSHISSLKLEFSKKKKKGKLPKEARQTLLEWWNVH-YKWPYPT----E
ADKMALAESTGLD-QKQINNWFINQRKRHWKP--SENM----
>Rcommunis_29631.m001056 pacid=16804138 transcript=29631.m001056 locus=29631.t000063 ID=29631.m001056.TIGRR0.1 annotversion=v0.1
TLIKAKIASHPSYPRLLHAYIDCQKVGAPP-EIAGLLDEIRRENDMYKGDG---AASTCV
G-----------------------ADPELDEFM----------------ETYCDVLLKYK
SDLEKPF----DEATTFLNKIEMQLRN-LCTGASVSTL----------------------
--SDEGAPS---------------------------------------------------
----------------------------SDEEL-----SGGE--L--EA---QEAQPSSK
DRDLKDRLFRRFGSHISTLKLEFSKKKKKGKLPKEARQTLLEWWNVH-YKWPYPT----E
ADKIALADSTGLD-QKQINNWFINQRKRHWKP--SENM----
>Ptrichocarpa_Potri.008G188700.1 pacid=27037184 transcript=Potri.008G188700.1 locus=Potri.008G188700 ID=Potri.008G188700.1.v3.0 annotversion
SLVKAKIASHPSYPRLLEAYIDCQKVGAPP-QIARFLDEIRRENDLFKHD----AVSTYW
G-----------------------ADPELDEFM----------------ETYCDLLVKYK
SDLERPF----DEATTFLNKIEMQFRN-ICTAASIRSVSGQSLSL---------------
HNGSDGAPS---------------------------------------------------
----------------------------SDDEL-----SGGE--M--DM---HEAQPSGE
DRELKDKLLRRFGGHIGTLKREFSKKKKKGKLPKEARQTLLGWWNVH-YKWPYPT----E
ADKLALAESTGLD-QKQINNWFINQRKRHWKP--SENL----
>Ptrichocarpa_Potri.010G043500.1 pacid=26982913 transcript=Potri.010G043500.1 locus=Potri.010G043500 ID=Potri.010G043500.1.v3.0 annotversion
ALIKAKIASHPCYPRLLEAYIDCQKVGAPP-GIACFLDEIRRENDLFKQD----AVSTYW
G-----------------------ADPELDEFM----------------ETYCDLLVKYK
SDLERPF----DEATTFLNKIEMQLRN-LCTGASIRSIS---------------------
---DEGAPS---------------------------------------------------
----------------------------SDEEL-----SGGE--L--DM---HEAQPSGE
DRELKDKLLRRFGSHIGTLKLEFSKKKKKGKLPKEARQTLLGWWDAH-YKWPYPT----E
ADKIALAESTGLD-QKQINNWFINQRKRHWKP--SENL----
>Lusitatissimum_Lus10001238 pacid=23166289 transcript=Lus10001238 locus=Lus10001238.g ID=Lus10001238.BGIv1.0 annotversion=v1.0
SEIRAKISAHPLYPRLIQAYVDCQKVGAPA-EMAFLLEEIRQQSHHLSSY--------HT
SS----------------------VDPELDDFM----------------ERYHEILVKYK
WELWKPF----EEATTFLSDIQSQFHT-LCGADAPPSIHVSDH-----------------
SN-AGGGGS---------------------------------------------------
----------------------------SDEDIIMA--GGSE--VVDGH---CSQQLNEE
ERELKDKLLEKYGGYLSRLKQEFTKKKKKGKLPKEARLLLLNWWNLH-YKWPYPT----E
TDKLELAASTGLD-QKQINNWFINQRKRHWKP--TENM----
>Fvesca_mrna32207.1v1.0hybrid pacid=27269576 transcript=mrna32207.1v1.0hybrid locus=gene32207v1.0hybrid ID=mrna32207.1v1.0hybri
TDFNAKIASHPLYPNLLQAYIDCQKVGAPP-ELAHILEKIRRESDQLSRR---TVGSTCM
G-----------------------VDPELDEFM----------------ETYCGILLKYK
SDLTKPF----NEAITFLNSMETQLNN-LAGANTND------------------------
---APPGNS---------------------------------------------------
----------------------------SDYEDM----SGGE--IDVQD---SDHQQRNV
NHELKDKLLRKYSGYISTLKQEFSQKKKKGKLPKDAKQILADWWNLH-YKWPYPT----E
VDKMTLAQVTGLD-QKQINNWFINQRKRHWKP--SENM----
>Mdomestica_MDP0000254847 pacid=22651482 transcript=MDP0000254847 locus=MDP0000254847 ID=MDP0000254847.GDRv1.0.196 annotversion=v1.0
CQMNEMIASHPLYPKLLQAYIDCQKVGAPP-EIASVLDEIRPQSDHLISRR---TDSTCM
AT----------------------ADPDLDLFM----------------ESYCDILFKYK
SDLTRPF----DEAITFLNKMETQLNA-LANNTKLLKLYTKYVLGVLYLQIVRFLAGTSL
KSKHDAAGS---------------------------------------------------
----------------------------SDEEDW----SGGE--IEAQD---SPRT-N-E
NHELKDKLLRRYSGYISTLKREFTKKKKNGKLPREARQILFDWWNLH-YKWPYPT----E
ADKISLAQVTRLD-QKQINNWFINQRKRHWKP--SENM----
>Csinensis_orange1.1g038569m pacid=18132545 transcript=orange1.1g038569m locus=orange1.1g038569m.g ID=orange1.1g038569m.v1.1 annotversion
SAIRAQIASHPLYPKLLQAYIDCQKVGASP-EIANVLDDIRREGDVSN-RN--VVSSCCW
G-----------------------ADPELDEFM----------------ETYCDILVKYK
SDLSKPY----DEASSFLNNMETQLSN-LCNVVSRS------------------------
SDEADPGGS---------------------------------------------------
----------------------------WEEDL-----SGGE--TEVSE---CFRM-PPV
DRETKDNLIRKYGGYISTLKHEFSKKKKKGKLPKEARQILFDWWNLH-YNWPYPT----E
ADKVALAESTGLD-QRQINNWFINQRKRHWKP--SESV----
>Graimondii_Gorai.008G296800.1 pacid=26818201 transcript=Gorai.008G296800.1 locus=Gorai.008G296800 ID=Gorai.008G296800.1.v2.1 annotversion
TDIRAKIASHPLYPKLLQAHIDCHKLGTPP-GIATMLDETGGAD---E-RG--DLVPCSV
D-----------------------ADPQLDHFM----------------ETYCEMLVKFK
SDLSKPF----DEATTFLDNIQMQLSH-LCNGS---------------------------
------------------------------------------------------------
----------------------------SEEDL-----SGGE--MVP-H---GYHK-N-G
DPQLKDKLLEKYSGYISTLKHEFSKHKKKGKLPRDARQILLHWWDLH-YKWPYPT----E
ADKVGLAEATGLD-QKQINNWFINQRKRHWKP--SGNM----
>Vvinifera_GSVIVT01007715001 pacid=17820465 transcript=GSVIVT01007715001 locus=GSVIVG01007715001 ID=GSVIVT01007715001.Genoscope12X annotv
SAIRAKIATHPLYPKLLHAYIECQKVGAPP-EVAYLLEEIRRGSELCR-R---NAVSTCL
G-----------------------ADPELDEFM----------------ETYCDILVKYK
SDLARPF----DEATAFLNNIETQLNT-LCNGAS-R------------------------
VS-DEAAGS---------------------------------------------------
----------------------------SEEDL-----SGGE--VEVQE---CLQT-T-E
NQELKDKLLRKYSGYISTLKHEFSKTKKKGKLPKEARQALLDWWNIH-YKWPYPT----E
EDKIALAESTGLD-QKQINNWFINQRKRHWKP--SENM----
>Tcacao_Thecc1EG012104t1 pacid=27449275 transcript=Thecc1EG012104t1 locus=Thecc1EG012104 ID=Thecc1EG012104t1.CGDv1.1 annotversion=v1.1
SAIRAKIASHPLYPKLLQAYIDCQKVGAPP-EIAKMLDEISGESDVCK-RT--ALVPTCL
G-----------------------ADPELDHFM----------------ETYCDLLLKYK
SDLSKPF----DDATTFLNNIKTQLSH-LCND----------------------------
----EAAGS---------------------------------------------------
----------------------------SEDDF-----SGGE--MEALE---DYQI-N-E
DRELKEKLLRKYSGYISTLKHEFSKKKKKGKLPKEARQILLDWWNVH-YKWPYPT----E
ADKVGLAEATGLD-QKQINNWFINQRKRHWKP--SENM----
>Ptrichocarpa_Potri.012G087100.1 pacid=27050669 transcript=Potri.012G087100.1 locus=Potri.012G087100 ID=Potri.012G087100.1.v3.0 annotversion
CAIRAKIASHPLYPKLLEAYIDCQKVGAPP-EMAYLLDEIRLVNDVSK-GS--DTVASCL
G-----------------------ADPELDEFM----------------ETYCDVLMKYK
ADLSRPF----DEATTFLNDIEAQFNT-LCNGPS-R------------------------
VY-DEAAGS---------------------------------------------------
----------------------------SDEDA-----SGGE--AGMQD---STRI-N-E
DRELKDKLLRKYSGYISTLKHAFSKQKKKGKLPKEARQILLNWWNIH-NKWPYPT----E
ADKVALAESTGLD-QKQINNWFINQRKRHWKP--SENM----
>Ptrichocarpa_Potri.015G079100.1 pacid=27018576 transcript=Potri.015G079100.1 locus=Potri.015G079100 ID=Potri.015G079100.1.v3.0 annotversion
CAIRAKIASHPLYPKLLEAYIDCQKVGAPP-EMAYLLDEIREENDVSK-RS--NTVASCL
G-----------------------ADPELDEFM----------------ETYCDILMKYK
ADLSRPF----DEATAFLNDIEAQFNT-LCNGAS-R------------------------
VH-DEAVGS---------------------------------------------------
----------------------------SDEDA-----SGGD--AEVQD---CTRA-N-E
DRELKDKLLCKYSGYISTLKHEFSKKKKKGKLPKEAREVLLNWWTVH-YKWPYPT----E
ADKVALAESTGLE-QKQINNWFINQRKRHWKP--SENM----
>Mesculenta_cassava4.1_011625m pacid=17974209 transcript=cassava4.1_011625m locus=cassava4.1_011625m.g ID=cassava4.1_011625m.v4.1 annotver
STIRAKIASHPLYPKLLQAYIDCQKVGAPP-EMVYLLDEIRQESNLPN-RS--TVVPSCL
G-----------------------ADPELDEFM----------------ETYCDILVKYK
SDLSRPF----NEATTFLNDVEAQLNT-LCNNSSRL------------------------
VS-DEAVGS---------------------------------------------------
----------------------------SDEDA-----SGGE--VEMQD---CVRA-N-E
DRELKDKLLRKYSGYISTLKQEFSKKKKKGKLPKEARQILLNWWNIH-YKWPYPT----E
ADKVALADATGLD-QKQINNWFINQRKRHWKP--SENM----
>Rcommunis_30147.m013923 pacid=16819938 transcript=30147.m013923 locus=30147.t000194 ID=30147.m013923.TIGRR0.1 annotversion=v0.1
SAIRAKIAAHPLYPKLLQAYIDCQKVGAPP-EMAYMLDEIRQESDLSK-RP--STITSCL
G-----------------------ADPELDEFM----------------ETYCDILVKYK
SDLSRPF----NEATTFLNDIEAQLNT-LCNTTTSR------------------------
VS-DEAVGS---------------------------------------------------
----------------------------SDEDI-----SGGE--LEAQD---SVRA-N-E
ERELKDKLLQKYSGYISTLKQEFSKKKKKGKLPKEARQILLNWWNIH-YKWPYPT----E
ADKVALADATGLD-QKQINNWFINQRKRHWKP--SENM----
>Fvesca_mrna00537.1v1.0hybrid pacid=27259015 transcript=mrna00537.1v1.0hybrid locus=gene00537v1.0hybrid ID=mrna00537.1v1.0hybri
-RMKTKVMSHPLFPRLLASYVNCQKVGAPA-EVVARLEDA--------------------
-AAASSSAA------LSAACEESEPDPELDQFM----------------EAYCEMLTKYH
EELTKPF----HEAMLGLSKINSQLKA-LSVSPSYSAS----------------------
----VGQGG---------------------------------------------------
----------------------------SSEEAG-----------------ENCIDPRAK
DWDIRAKLLQKYGGSLGSLSQELKKKKKNGKLPKEARVQLQEWWSRN-YTWPYPS----E
PQKLALAASTGLT-VKQINNWFINQRKRHWKP--SAEG----
>Bdistachyon_Bradi1g12677.1.p pacid=31136380 transcript=Bradi1g12677.1 locus=Bradi1g12677 ID=Bradi1g12677.1.v2.1 annotversion=v2.1
DAMKAKIMSHPLYPALLRAFIDCQKVGAPP-EVVGRLSSL--------------------
-ADDLSDDV-----------Q--PADPELDQFM----------------ETYCVMLVRYS
QELTRQI----QEADHFFRNMEAHIST-SALGD------NCE------------------
------GEA---------------------------------------------------
----------------------------STEDEQEI-DVGG-L-------QA--------
-AELKDQFLNKHNGYLSSLWRKLSKKKTKGKLPSGARQKLQQWWRLN-WRSPYPS----E
LEKAALAESTGLD-RKQINNWFINQRKRHWKPT-PPAV----
>Bdistachyon_Bradi1g12690.1.p pacid=31125626 transcript=Bradi1g12690.1 locus=Bradi1g12690 ID=Bradi1g12690.1.v2.1 annotversion=v2.1
DTIKAKIMSHPLYPALLRSFIECQKVGAPQ-EVVGRLCAL--------------------
-AGELCGDQ-----------D--SLDAELDEFM----------------ETYCHVLVRYK
QELTRPI----QEADQFFRDIEAQMDS-FTLDDN----SGG-------------------
----GDDGS---------------------------------------------------
----------------------------SEDDEQEA-HADG-L-------I---TSQCAE
DNELKSHLLSKYSGYLTSLWRDLSKKKKKGKLPRDARQKLLHWWQLH-YRWPYPS----E
LEKAALAESTGLD-GKQINNWFINQRKRHWKPT-PPAV----
>Zmays_GRMZM2G002225_P01 pacid=30991054 transcript=GRMZM2G002225_T01 locus=GRMZM2G002225 ID=GRMZM2G002225_T01.v6a annotversion=6a
EIIKAKIMSHPLYPAVLRAFIDCRKVGAPP-EIVGRLSAL--------------------
-ADDVSDDK-----------QRRAADPELDQFM----------------EIYCHMLVRYR
QELTRPI----QEADEFFRSMEAQIDA-FSLLDD----NGY-------------------
----EGCGS---------------------------------------------------
----------------------------SDEDEQEA-DLGG-L-------LE-TGSPSGE
DNELKNRLLNKYSGYLSNLWRELSRKKKKGKLPRDARQKLLHWWQLH-YRWPYPS----E
LEKAALAESTGLE-AKQINNWFINQRKRHWKQA-PPTM----
>Sbicolor_Sobic.001G140200.1.p pacid=28400665 transcript=Sobic.001G140200.1 locus=Sobic.001G140200 ID=Sobic.001G140200.1.v2.1 annotversi
EIIKAKIMSHPLYPALLRAFIDCRKVGAPP-ETVGRLSAL--------------------
-ADEVSDDR-----------QR-PADPELDQFM----------------EIYCHMLVRYR
QELTRPI----QEADEFFRSMEAQIDS-FSLDD-----NGYE------------------
----EGGGS---------------------------------------------------
----------------------------SDEDEQET-DLGG-L-------PAETGSPSGE
DKELKSRLLNKYSGYLSSLWRELSRKKKKGKLPRDARQKLLHWWQLH-YRWPYPS----E
LEKAALAESTGLD-AKQINNWFINQRKRHWKPA-PPTM----
>Zmays_GRMZM2G061101_P01 pacid=31009972 transcript=GRMZM2G061101_T01 locus=GRMZM2G061101 ID=GRMZM2G061101_T01.v6a annotversion=6a
EIIKAKIMSHPLYPALLRAFIDCRKVGAPL-EIVGRLSAL--------------------
-ADDVSDGR-----------EQ-PADPELDQFM----------------EIYCHMLVRYR
QELTRPI----QEADEFFKSMEAQIDS-FSLDD-----NGYE------------------
----EGGGS---------------------------------------------------
----------------------------SDEDEQET-DLGG-L-------P-ETGSPSGE
GKELKNHLLNKYSGYLSSLWRELSRKKKKGKLPRDARQKLLHWWQLH-YRWPYPS----E
LEKAALAESTGLD-AKQINNWFINQRKRHWKPA-PPTM----
>Sitalica_Si036580m pacid=19684677 transcript=Si036580m locus=Si036580m.g ID=Si036580m.version2.1 annotversion=v2.1
EIIKAKIMSHPLYPALLRAFIDCRKVGAPP-EVVGRLSAL--------------------
-AGEVSGDG-----------QPTEADPELDQFM----------------EIYCHMLVRYR
QELTRPI----EEADEFFRSMEAQIDS-FSLDD-----NGYE------------------
----G-GGS---------------------------------------------------
----------------------------SDEDEQET-DLAG-I-------PET-GSSSGE
DKELKNRLLNKYSGYLSSLWRELSRMKKKGKLPRDARQKLLHWWQLH-YRWPYPS----E
LEKAALAESTGLD-AKQINNWFINQRKRHWKPA-PPAM----
>Pvirgatum_Pavir.Ia01001.1.p pacid=30212521 transcript=Pavir.Ia01001.1 locus=Pavir.Ia01001 ID=Pavir.Ia01001.1.v1.1 annotversion=v1.1
--------SHPLYPALLRAFIDCRKVGAPP-EVVGRLSAL--------------------
-AGEVSGDV-----------QP--ADPELDQFM----------------EIYCNMLVRYR
QELTRPI----EEADEFFRSMEAQIDS-FSLDD-----NGYE------------------
----G-GGS---------------------------------------------------
----------------------------SSDDEQET-DLVG-L-------AETTGSPSAE
DKELKNRLLNKYSGYLSNLWKELSRKKKKGKLPRDARQKLLHWWQLH-YRWPYPS----E
LEKAALAESTGLD-AKQINNWFINQRKRHWKPA-PPAM----
>Pvirgatum_Pavir.Ib04240.1.p pacid=30240232 transcript=Pavir.Ib04240.1 locus=Pavir.Ib04240 ID=Pavir.Ib04240.1.v1.1 annotversion=v1.1
EIIKAKIMSHPLYPALLRAFIDCRKVGAPP-EVAGRLSSL--------------------
-AGEVSGDV-----------QP--ADPELDQFM----------------EIYCHMLVRYR
QELTRPI----QEADEFFRSMEAQMDT-LSLDD-----NGYE------------------
----G-GGS---------------------------------------------------
----------------------------SDDDEQEP-DLVG-L-------DETTGSPSAK
DKELKTRLLNKYSGYLSSLWKELSRKKKKGKLPRDARQKLLHWWQLH-YRWPYPS----E
LEKAALAESTGLD-AKQINNWFINQRKRHWKPA-PPAM----
>Osativa_LOC_Os03g51710.1 pacid=24126220 transcript=LOC_Os03g51710.1 locus=LOC_Os03g51710 ID=LOC_Os03g51710.1.MSUR7 annotversion=v7.0
DPVKARIVSHPRYHRLLAAFLDCHKVGCPA-EAAEEIAAA--------------------
-ARV-ARQR-------------APEDPELDQFMVCSIMK----ELKLVTEDYCKLLVECK
EELSRPL----QEAEEFLRTVESELNS-IN-SGP------PLT--ALISES---------
----AGLD----------------------------------------------------
----------------------------SSDDDEHED-GSGME-------DLGIIDPRSD
DKALKRHLLRKYSGYLGGLRKELSKKRKKGKLPKEARQKLLTWWELH-YRWPNPS----E
MEKIALAESTGLE-QKQINNCFINQRKRHWKP--TEEM----
>Sbicolor_Sobic.001G106000.1.p pacid=28398192 transcript=Sobic.001G106000.1 locus=Sobic.001G106000 ID=Sobic.001G106000.1.v2.1 annotversi
DPIKAKIVSHPRYHRLLAAFLDCHKVGCPP-EAAEEIAAA--------------------
-ARE-AWQR-------------TRPDPELDQFM----------------ESYSELLVAWK
EELTRPL----REAKEFLTTVELQLNS-ITNTGP------PMG--ALISSA---------
----TGL-D---------------------------------------------------
----------------------------MSDD-DQEE-SGGME--------ALGIDPCSD
DKELKKQLLRKYSGCLGNLRKELCKKRKKGKLPKEARQKLLSWWELH-YRWPYPS----E
MEKIALAESTGLE-QKQINNWFINQRKRHWKP--SEEM----
>Sitalica_Si036193m pacid=19681402 transcript=Si036193m locus=Si036193m.g ID=Si036193m.version2.1 annotversion=v2.1
DPVKAKIVSHPRYHGLLTAFLDCHKVGCPP-EAAEEIAAA--------------------
-ARE-AWQR-------------TRPDPELDQFM----------------ESYIELLVAWK
EELSRPL----REAKEFLTTVESQLNS-IASTGP------PLG--APISAD---------
----IGLDN---------------------------------------------------
----------------------------LSDEDDQEE-GSGME--------ALGIDPCSD
DKELKRHLLKKYKGCLGSLRKELCKKRKKGKLPKEARQKLLSWWELH-YRWPYPS----E
MEKVALAESTGLE-QKQINNWFINQRKRHWKP--SEEM----
>Pvirgatum_Pavir.J02025.1.p pacid=30218213 transcript=Pavir.J02025.1 locus=Pavir.J02025 ID=Pavir.J02025.1.v1.1 annotversion=v1.1
DPVKAKIVSHPRYHGLLAAFLDCHKVGCPP-EAAEEIAAA--------------------
-ARE-AWQR-------------TGPDPELDQFM----------------DSYCELLVAWK
EELSRPL----REAKEFLTTVESQLNS-ITSSGP------PLG--ALISAD---------
----IGLND---------------------------------------------------
----------------------------FSDD-NEEE-GSGME--------ALGIDPCSD
DKELKRRLLKKYRGFLGNLRKELCKKRKKGKLPKEARQKLLSWWELH-YRWPYPS----E
MEKIALAESTGLE-QKQINNWFINQRKRHWKP--SEEM----
>Pvirgatum_Pavir.Ia00731.1.p pacid=30208943 transcript=Pavir.Ia00731.1 locus=Pavir.Ia00731 ID=Pavir.Ia00731.1.v1.1 annotversion=v1.1
DPVKARIVSHPRYHGLLAAFLDCHKVGCPP-EAAEEIAAA--------------------
-TRE-EWQR-------------SGPDPELDQFM----------------DSYCELLVAWK
EELSRPL----RESKEFLTTVESQLNS-ITSTGP------PLG--ALISAD---------
----IGLND---------------------------------------------------
----------------------------FSDD-DEEQ-GSGRE--------AFVIDPCSD
DKELKRRLLKKYRGCLGNLRKELCKKRKKGKLPKEARQKLLSWWELH-YRCPYPS----E
MEKIALAESTGLE-QKQINNWFINQRKRHWKP--SEEM----
>Csativus_Cucsa.395320.1 pacid=16983358 transcript=Cucsa.395320.1 locus=Cucsa.395320 ID=Cucsa.395320.1.v1.122 annotversion=v1.0
DSIKAKILSHSLFSNILQAFLDCQNVGAPP-EVAAKLTSV--------------------
-REE-RQRS-----------EGSSIDPELDQFM----------------EAYYGMLVKYR
EELRRPI----QEAVDFMHRIESQLNT-LCN--------GSF---QILPSG---------
---SEGMGS---------------------------------------------------
----------------------------STEEEAEK--GGEEE-------EEDQIDPRAE
ERELKNHLLKKYSGYLSSLKQELSKKKKKGKLPKDARQQLLRWWELH-NKWPYPS----E
AEKLALAESTGLD-QKQINNWFINQRKRHWKP--SEDV----
>Zmays_GRMZM2G017087_P01 pacid=31013192 transcript=GRMZM2G017087_T01 locus=GRMZM2G017087 ID=GRMZM2G017087_T01.v6a annotversion=6a
EAIKAKIISHPHYYSLLTAYLECNKVGAPP-EVSARLTEI--------------------
-AQE-ARQR------------AAATEPELDQFM----------------EAYHEMLVKFR
EELTRPL----QEAMEFMRRVESQLNS-LSIS-------GRS-----L------------
---ILSSGS---------------------------------------------------
----------------------------SEEDQ--E--GSGGE-------ELPEVDAHGV
DQELKHHLLKKYSGYLSSLKQELSKKKKKGKLPKEARQQLLSWWDQH-YKWPYPS----E
TQKVALAESTGLD-LKQINNWFINQRKRHWKP--SEEM----
>Sbicolor_Sobic.001G106200.1.p pacid=28398143 transcript=Sobic.001G106200.1 locus=Sobic.001G106200 ID=Sobic.001G106200.1.v2.1 annotversi
EAIKAKIISHPHYYSLLAAYLECKKVGAPP-DVSARLTAM--------------------
-AQE-ARQR------------GAATEPELDQFM----------------EAYHEMLVKFK
EELTRPL----QEAMEFMRRVESQLNS-LSIS-------GRS-----L------------
---ILSSGS---------------------------------------------------
----------------------------SEEDQ--E--GSGGE-------ELPEVDVHGV
DQELKHHLLKKYSGYLSSLKQELSKKKKKGKLPKEARQQLLSWWDLH-YKWPYPS----E
TQKVALAESTGLD-LKQINNWFINQRKRHWKP--SEEM----
>Pvirgatum_Pavir.Ia00733.2.p pacid=30215033 transcript=Pavir.Ia00733.2 locus=Pavir.Ia00733 ID=Pavir.Ia00733.2.v1.1 annotversion=v1.1
EAIKAKIISHPHYYSLLAAYLECQKVGAPP-EVSARLTAM--------------------
-AQE-ARQR------------GAATEPELDQFM----------------EAYHEMLVKFR
EELTRPL----QEAMEFMRRVESQLSS-LSIS-------GRS-----L------------
---ILSSGS---------------------------------------------------
----------------------------SEEDQ--E--GSGGE-------E---LDAHGV
DQELKHHLLKKYSGYLSSLKQELSKKKKKGKLPKEARQQLLSWWDLH-YKWPYPS----E
TQKVALAESTGLD-LKQINNWFINQRKRHWKP--SEEM----
>Pvirgatum_Pavir.J00864.2.p pacid=30247914 transcript=Pavir.J00864.2 locus=Pavir.J00864 ID=Pavir.J00864.2.v1.1 annotversion=v1.1
EAIKAKIMSHPHYYSLLAAYLECQKVGAPP-EVSARLAAM--------------------
-TQE-ARQR------------GAATEPELDQFM----------------EAYHEMLVKFR
EELTRPL----QEAMEFMRRVESQLSS-LSIS-------GGS-----L------------
---ILSSGS---------------------------------------------------
----------------------------SEEDQ--E--GSGGE-------ELPEIDAHGV
DQELKHHLLKKYSGYLSSLKQELSKKKKKGKLPKEARQQLLSWWDLH-YKWPYPS----E
TQKVALAESTGLD-LKQINNWFINQRKRHWKP--SEEM----
>Osativa_LOC_Os03g51690.2 pacid=24124370 transcript=LOC_Os03g51690.2 locus=LOC_Os03g51690 ID=LOC_Os03g51690.2.MSUR7 annotversion=v7.0
EAIKAKIISHPHYSSLLAAYLDCQKVGAPP-EVAARLTAV--------------------
-AQD-LRQR------------GAATEPELDQFM----------------EAYHEMLVKYR
EELTRPL----QEAMEFLRRVETQLNT-LSIS-------GRS-----L------------
---ILSSGS---------------------------------------------------
----------------------------SEEDQ--E--GSGGE-------ELPEIDAHGV
DQELKHHLLKKYSGYLSSLKQELSKKKKKGKLPKDARQQLLNWWELH-YKWPYPS----E
SQKVALAESTGLD-LKQINNWFINQRKRHWKP--SDEM----
>Bdistachyon_Bradi1g10047.3.p pacid=31126148 transcript=Bradi1g10047.3 locus=Bradi1g10047 ID=Bradi1g10047.3.v2.1 annotversion=v2.1
EAIKAKIISHPIYPSLLAAYLDCLKVGAPP-EVSERMSAV--------------------
-ARD-LRQR------------AAATEPELDQFM----------------EAYSEMLVKYR
EELTRPL----QEAMEFLRRVESQLNS-LSIN-------GRS-----L------------
---ILSSGS---------------------------------------------------
----------------------------SEEDQ--E--GSGGE-------ELPEIDAHGV
DQELKHHLLKKYSGYLSSLKQELSKKKKKGKLPKDARQQLLSWWEMH-YKWPYPS----E
SQKVALAESTGLD-LKQINNWFINQRKRHWKP--SDEM----
>BrapaFPsc_Brara.C02557.1.p pacid=30618449 transcript=Brara.C02557.1 locus=Brara.C02557 ID=Brara.C02557.1.v1.3 annotversion=v1.3
ESMKAKIIAHPHYSTLLHAYLDCQKIGAPP-EVVDKITAA--------------------
-RQE-ARQQ-----------TALSRDPELDQFM----------------EAYCDMLVKYR
EELTRPI----EEAMEYIRRIESQISM-LCQ--------GPI---HILNNP---------
---SEGMES---------------------------------------------------
----------------------------SDEEQDNN--NSGGE-------ELPEIDPRAE
DRELKNHLLKKYSGYLSSLKQELSKKKKKGKLPKEARQKLLTWWELH-YKWPYPS----E
SEKVALAESTGLD-QKQINNWFINQRKRHWKP--SEDM----
>Esalsugineum_Thhalv10028724m pacid=20197502 transcript=Thhalv10028724m locus=Thhalv10028724m.g ID=Thhalv10028724m.v1.0 annotversion=v1.0
EAMKAKIIAHPHYSTLLQAYLDCQKIGAPT-EVVERFIAT--------------------
-RQE-ARQQ-----------TASSRDPELDQFM----------------EAYCDMLVKYR
EELTRPI----QEAMEFIRRIESQLSM-VCQ--------GPI---HILNNP---------
---SEGIGS---------------------------------------------------
----------------------------SDEEQE-N--NSGGE-------ELPEIDPRAE
DWELKNHLLKKYSGYLSSLKQELSKKKKKGKLPKEARQKLLTWWELH-YKWPYPS----E
SEKVALAESTGLD-QKQINNWFINQRKRHWKP--SEDM----
>Alyrata_489727 pacid=16044041 transcript=489727 locus=489727 ID=489727.v1.107 annotversion=v1.0
EAMKAKIIAHPHYSTLLQAYLDCQKIGAPP-EVVDRITAA--------------------
-RQD-ARQQ-----------SASSRDPELDQFM----------------EAYCDMLVKYR
EELTRPI----QEAMEFIRRIESQLSM-LCQ--------SPI---HILNNP---------
---SEGMGS---------------------------------------------------
----------------------------SDEEQE-N--TSGGE-------ELPEIDPRAE
DRELKNHLLKKYSGYLSSLKQELSKKKKKGKLPKEARQKLLTWWELH-YKWPYPS----E
SEKVALAESTGLD-QKQINNWFINQRKRHWKP--SEDM----
>Athaliana_KNAT1
EAMKAKIIAHPHYSTLLQAYLDCQKIGAPP-DVVDRITAA--------------------
-RQD-ARQQ-----------SASSRDPELDQFM----------------EAYCDMLVKYR
EELTRPI----QEAMEFIRRIESQLSM-LCQ--------SPI---HILNNP---------
---SDNMGS---------------------------------------------------
----------------------------SDEEQE-N--NSGGE-------ELPEIDPRAE
DRELKNHLLKKYSGYLSSLKQELSKKKKKGKLPKEARQKLLTWWELH-YKWPYPS----E
SEKVALAESTGLD-QKQINNWFINQRKRHWKP--SEDM----
>Bstricta_Bostr.3877s0047.1.p pacid=30663025 transcript=Bostr.3877s0047.1 locus=Bostr.3877s0047 ID=Bostr.3877s0047.1.v1.2 annotversion=v
EAMKAKIIAHPHYSTLLQAYLDCQKIGASP-EVVDRITAA--------------------
-RED-ARQQ-----------SASSKDPELDQFM----------------EAYCDMLIKYR
EELTRPI----QEAMEFIRRIESQLSM-LCQ--------GPI---HILNNP---------
---SEGMGS---------------------------------------------------
----------------------------SDEEQE-N--NSGGE-------ELPDIDPRAE
DRELKNHLLKKYSGYLSSLKQELSKKKKKGKLPKEARQKLLTWWELH-YKWPYPS----E
SEKVALAESTGLD-QKQINNWFINQRKRHWKP--SEDM----
>Cgrandiflora_Cagra.7524s0001.1.p pacid=28899294 transcript=Cagra.7524s0001.1 locus=Cagra.7524s0001 ID=Cagra.7524s0001.1.v1.1 annotversion=v
EAMKAKIIAHPHYSTLLQAYLDCQKIGAPP-EVVDRITAA--------------------
-RQD-ARQQ-----------SASSKDPELDQFM----------------EAYCDMLVKYR
EELTRPI----QEAMEFIRRIESQLSM-LCQ--------GPI---HILNNP---------
---SEGMGS---------------------------------------------------
----------------------------SDEEQE-N--NSGGE-------ELPEIDPRAE
DRELKNHLLKKYSGYLSSLKQELSKKKKKGKLPKEARQKLLTWWELH-YKWPYPS----E
SEKVALAESTGLD-QKQINNWFINQRKRHWKP--SEDM----
>Crubella_Carubv10002748m pacid=20909706 transcript=Carubv10002748m locus=Carubv10002748m.g ID=Carubv10002748m.v1.0 annotversion=v1.0
EAMKAKIIAHPHYSTLLQAYLDCQKIGAPP-EVVDRITAA--------------------
-RQD-ARQQ-----------STSSKDPELDQFM----------------EAYCDMLVKYR
EELTRPI----QEAMEFIRRIESQLSM-LCQ--------GPI---HILNNP---------
---SEGMGS---------------------------------------------------
----------------------------SDEEQE-N--NSGGE-------ELPEIDPRAE
DRELKNHLLKKYSGYLSSLKQELSKKKKKGKLPKEARQKLLTWWELH-YKWPYPS----E
SEKVALAESTGLD-QKQINNWFINQRKRHWKP--SEDM----
>Acoerulea_Aquca_133_00021.1 pacid=22042704 transcript=Aquca_133_00021.1 locus=Aquca_133_00021 ID=Aquca_133_00021.1.v1.1 annotversion=v1.
DVIKAKIITHPQYSNLLEAYMDCQKVGAPA-EVVNRLTAV--------------------
-RSE-TNQK-----------TSAHGDPELDQFM----------------EAYCDMLAKYR
EELTRPL----HEAMEFMRRIEEQLKS-ISN--------EPL---HIFTD----------
---CDGLGS---------------------------------------------------
----------------------------SEDDQD-D--SRGET-------EVPEIDPRAE
DRELKNHLLKKYSGYLSSLKQELSKKKKKGKLPKEARQKLLNWWELH-YKWPYPS----E
TEKVALAESTGLD-QKQINNWFINQRKRHWKP--SEDM----
>Graimondii_Gorai.005G098100.1 pacid=26801706 transcript=Gorai.005G098100.1 locus=Gorai.005G098100 ID=Gorai.005G098100.1.v2.1 annotversion
EDMKAKIIAHPHCSNLFEAYMDCQKVGAPP-EVAARLAAA--------------------
-RQE-ARRG-----------RDTIKDPELDQFM----------------EAYYGMLVKYR
DELMRPM----QEALDFTRRTEAQLNR-VSN--------GLV---QIFNS----------
---CDGVGS---------------------------------------------------
----------------------------SEEEEN-N--NHSN--------GETRTDPRAE
DRELKNQLLRKYRGYLSSLKQELSKKKKKGKLPKESRQKLLTWWELH-YKWPYPS----E
TEKVALAESTGLD-QKQINNWFINQRKRHWKP--SEDS----
>Gmax_Glyma.04G049500.1.p pacid=30487791 transcript=Glyma.04G049500.1 locus=Glyma.04G049500 ID=Glyma.04G049500.1.Wm82.a2.v1 annotver
EAIKAKIIDHPHYSNLLQVYMDCQKVGAPP-EVAARFATV--------------------
-KEN-ARQR-----------E-TCKDPELDQFM----------------EAYYDMLVKYR
EELTRPI----EEAKDFMQRIESQLNT-LCN--------GTV---RIFSD----------
---WENIGS---------------------------------------------------
----------------------------SSEEDK-D--NSGRE-------ELIEIDPQAE
DRELKSHLLKKYSGYLGTLKKELSKKKKKGKLPKDARQKLLSWWELH-YKWPYPS----E
SEKVALAEATGLD-QKQINNWFINQRKRHWKP--SEDM----
>Rcommunis_30170.m013647 pacid=16821496 transcript=30170.m013647 locus=30170.t000059 ID=30170.m013647.TIGRR0.1 annotversion=v0.1
-----ASFFFFFFAAIDELKFTFSRVGAPP-EVVARLVAA--------------------
-RQE-SKQR-----------DN-LKDPELDQFM----------------EAYCDMLMKYR
EELTRPI----QEAMDFMRRIETQLNM-ICN--------GPL---RIFNS----------
---SEGVGS---------------------------------------------------
----------------------------SEEDQD-N--SGGET-------ELPEIDPRAE
DRELKNHLLRKYSGYLSSLKQELSKKKKKGKLPKEARQKLLSWWELH-YKWPYPS----E
TEKVALAESTGLD-QKQINNWFINQRKRHWKP--SEDM----
>Fvesca_mrna02647.1v1.0hybrid pacid=27261897 transcript=mrna02647.1v1.0hybrid locus=gene02647v1.0hybrid ID=mrna02647.1v1.0hybri
EAIKAKIIAHPHYSNLLQAYMDCQRVGAPS-EVVARLSAA--------------------
-RQE-ARQR-----------DASSKDPELDQFM----------------EAYYDMLVKYR
EELTRPI----QEAMDFMKKIETQLNM-LGNNS----TATPL---RIFSASALA------
---CDGNGS---------------------------------------------------
----------------------------SEEDQD-N--NSGGE-------EVAEIDPRAE
DRELKNHLLRKYSGYLSSLKQELSKKKKKGKLPKDARQKLLSWWELH-YKWPYPS----E
SEKVALAESTGLD-QKQINNWFINQRKRHWKP--SEDM----
>Ppersica_ppa006938m pacid=17655908 transcript=ppa006938m locus=ppa006938m.g ID=ppa006938m.v1.0 annotversion=v1.0
EAIKAKIVAHPQYSNLLEAYMDCQRVGAPS-EVVARLTAA--------------------
-RQE-ARQR-----------E-ASKDPELDQFM----------------EAYYDMLVKYR
EELTRPI----QEAMDFMRRIETQLNM-LGNN-----NAPPL---RIFSP----------
---CEGLGS---------------------------------------------------
----------------------------SEEEQE-N--SGGET-------EVPEIDPRAE
DRELKNHLLKKYSGYLSSLKQELSKKKKKGKLPKDARQKLLSWWELH-YKWPYPS----E
SEKVALAESTGLD-QKQINNWFINQRKRHWKP--SEDM----
>Mdomestica_MDP0000722139 pacid=22662880 transcript=MDP0000722139 locus=MDP0000722139 ID=MDP0000722139.GDRv1.0.196 annotversion=v1.0
EAIKAKIIAHPQYSNLLEAYMDCQRVGAPS-DVVARLSVA--------------------
-RQE-ARQR-----------E-TSKDPELDQFM----------------EAYYDMLVKYR
EELTRPI----QEAMDFMRRIETQLNM-LGNNN----NAPPL---RIFSP----------
---CEGIGS---------------------------------------------------
----------------------------SEEEQE-N--SGGET-------EVPEIDPRAE
DRELKNHLLRKYSGYLSSLKQELSKKKKKGKLPKDARQKLLSWWELH-YKWPYPS----E
SEKVALAESTGLD-QKQINNWFINQRKRHWKP--SEDM----
>Mdomestica_MDP0000280307 pacid=22657354 transcript=MDP0000280307 locus=MDP0000280307 ID=MDP0000280307.GDRv1.0.196 annotversion=v1.0
EAIKAKIIAHPQYSNLVEAYMDCQRVGAPS-DVVPRLSVA--------------------
-RQE-ARQR-----------E-TSKDPELDQFM----------------EAYYDMLVKYR
EELTRPI----QEAMDFMRRIETQLNM-LGNNN----NAPPL---RIFSP----------
---CEGIGS---------------------------------------------------
----------------------------SEDEQE-N--SGGET-------EVPEIDPRAE
DRELKNHLLRKYSGYLSSLKQELSKKKKKGKLPKEARQKLLSWWELH-YKWPYPS----E
SEKVALAESTGLD-QKQINNWFINQRKRHWKP--SEDM----
>Mtruncatula_Medtr1g017080.1 pacid=31094539 transcript=Medtr1g017080.1 locus=Medtr1g017080 ID=Medtr1g017080.1.JCVIMt4.0v1 annotversion=Mt4.
EAIKAKIIAHPQYSSLLQAYMDCQKIGAPP-EVVARLVAS--------------------
-RQE-ARQR-----------E-TSKDPELDQFM----------------EAYYDMLVKYR
EELTRPI----QEAMDFMRRIETQLNT-LC-N-------GPL---RIFPD----------
---NEGVGS---------------------------------------------------
----------------------------SEEDQE-N--SGGET-------QLPEIDPRAE
DRELKNHLLKKYSGYLSSLKQELSKKKKKGKLPKEARQKLLNWWELH-YKWPYPS----E
SEKVALAESTGLD-QKQINNWFINQRKRHWKP--SEDM----
>Pvulgaris_Phvul.001G032200.1 pacid=27162987 transcript=Phvul.001G032200.1 locus=Phvul.001G032200 ID=Phvul.001G032200.1.v1.0 annotversion
EAIKAKIIAHPQYSNLLEAYMDCQKIGASP-EVVARMVAA--------------------
-KQE-ARQR-----------D-SSKDPELDQFM----------------EAYYDMLVKYR
EELTRPI----QEAMDFMRRIETQLNM-LC-N-------GPV---RIFSA----------
---CEGVGS---------------------------------------------------
----------------------------SEDDQD-N--SGGET-------ELPEIDPRAE
DRELKNHLLRKYSGYLSSLKQELSKKKKKGKLPKDARQKLLNWWELH-YKWPYPS----E
SEKVALAESTGLD-QKQINNWFINQRKRHWKP--SEDM----
>Gmax_Glyma.14G091200.1.p pacid=30533073 transcript=Glyma.14G091200.1 locus=Glyma.14G091200 ID=Glyma.14G091200.1.Wm82.a2.v1 annotver
EAIKAKIIAHPQYSNVLEAYMDCQKIGAPP-EVVARMAAA--------------------
-KQE-ARQR-----------E-TSKDPELDQFM----------------EAYYDMLVKYR
EELTRPI----QEAMDFMRRIETQLNM-LC-N-------GPV---RIFS-----------
---CEGAGS---------------------------------------------------
----------------------------SEEDQD-N--SGGET-------ELPEIDPRAE
DRELKNHLLKKYSGYLSSLKQELSKKKKKGKLPKDARQKLLNWWELH-YKWPYPS----E
SEKVALAESTGLD-QKQINNWFINQRKRHWKP--SEDM----
>Gmax_Glyma.U039200.2.p pacid=30541487 transcript=Glyma.U039200.2 locus=Glyma.U039200 ID=Glyma.U039200.2.Wm82.a2.v1 annotversion=Wm8
EAIKAKIIAHPQYSNLLEAYMDCQKIGATP-EVVARMVAA--------------------
-KQE-ARQR-----------E-TSKDPELDQFM----------------EAYYDMLVKYR
EELTRPI----QEAMDFMRRIETQLNM-LC-N-------GPV---RILS-----------
---CEGAGS---------------------------------------------------
----------------------------SEEDQD-N--SGGET-------ELPEIDPRAE
DRELKNHLLRKYSGYLSSLKQELSKKKKKGKLPKDARQKLLNWWELH-YKWPYPS----E
SEKVALAESTGLD-QKQINNWFINQRKRHWKP--SEDM----
>Csativus_Cucsa.353140.1 pacid=16980114 transcript=Cucsa.353140.1 locus=Cucsa.353140 ID=Cucsa.353140.1.v1.122 annotversion=v1.0
EAIKAKILAHPQYSSLLEAYMECQKVGAPP-QVVERLVAA--------------------
-RQE-ARQR-----------E-TIKDPELDQFM----------------EAYYDMLVKYR
EELSRPI----QEAMDFMRRIESQLTS-LC-N-------GPV---RIFNS----------
---CDGMGS---------------------------------------------------
----------------------------SEEEQE-N--SGGET-------ELPEIDPRAE
DRELKNHLLRKYSGYLSSLKQELSKKKKKGKLPKEARQKLLNWWELH-YKWPYPS----E
TEKVALAESTGLD-QKQINNWFINQRKRHWKP--SEDM----
>Slycopersicum_Solyc04g077210.2.1 pacid=27276951 transcript=Solyc04g077210.2.1 locus=Solyc04g077210.2 ID=Solyc04g077210.2.1.iTAGv2.3 annotver
EALKAKIIAHPQCSNLLDAYMDCQKVGAPP-EVAARLSAV--------------------
-RQE-ARQR-----------DV-SKDPELDQFM----------------EAYYDMLVKYR
EELTRPL----QEAMEFMQKIEAQLNM-LG-N-------APV---RIFNSE---------
---CEGVGS---------------------------------------------------
----------------------------SEEDQD-N--SGGET-------ELPEIDPRAE
DRELKNHLLRKYSGYLSSLKQELSKKKKKGKLPKDARQKLITWWELH-YKWPYPS----E
SEKVALAESTGLD-QKQINNWFINQRKRHWKP--SEDM----
>Stuberosum_PGSC0003DMP400008828 pacid=24382232 transcript=PGSC0003DMT400012712 locus=PGSC0003DMG400004953 ID=PGSC0003DMT400012712.v3.4 ann
EALKAKIIAHPQCSNLLDAYMGCQKVGAPP-EVAARLSAV--------------------
-RQE-ARQR-----------DV-SKDPELDQFM----------------EAYYDMLVKYR
EELTRPL----QEAMEFMQKIEAQLNM-LG-N-------APV---RIFNSE---------
---CEGVGS---------------------------------------------------
----------------------------SEEDQD-N--SGGET-------ELPEIDPRAE
DRELKNHLLRKYSGYLSSLKQELSKKKKKGKLPKDARQKLITWWELH-YKWPYPS----E
SEKVALAESTGLD-QKQINNWFINQRKRHWKP--SEDM----
>Cclementina_Ciclev10001508m pacid=20787176 transcript=Ciclev10001508m locus=Ciclev10001508m.g ID=Ciclev10001508m.v1.0 annotversion=v1.0
EAIKAKIISHPQYSSLLEAYVDCQKVGAPP-EVVARLAAA--------------------
-RQE-SRQR-----------DSTNKDPELDQFM----------------EAYYDMLVKYR
EELTRPI----QEAMDFIRRIETQLNM-LS-N-------GPV---RIFNST---------
---CEGVGS---------------------------------------------------
----------------------------SEEDQE-N--SGGET-------ELPEIDPRAE
DRELKNHLLRKYSGYLSSLKQELSKKKKKGKLPKEARQKLLNWWELH-YKWPYPS----E
TEKVALAESTGLD-QKQINNWFINQRKRHWKP--SEDM----
>Egrandis_Eucgr.F00106.1 pacid=23580765 transcript=Eucgr.F00106.1 locus=Eucgr.F00106 ID=Eucgr.F00106.1.v1.1 annotversion=v1.1
DAMKAKIIAHPQYSNLLEAYMDCQKVGAPP-EVVAKLSVA--------------------
-RQE-SRQR-----------DG-SKDPELDQFMVT-------------LEAYYDMLVKYR
DELTRPL----QEAMDFMRRIETQLNL-LSNN-------GPV---RVFNS----------
---CEGVGS---------------------------------------------------
----------------------------SEEDQD-N--SGGET-------ELPEIDPRAE
DRELKNHLLRKYSGYLSSLKQELSKKKKKGKLPKEARQKLLSWWELH-YKWPYPS----E
TEKVALAESTGLD-QKQINNWFINQRKRHWKP--SEDM----
>Ptrichocarpa_Potri.002G113300.1 pacid=27020922 transcript=Potri.002G113300.1 locus=Potri.002G113300 ID=Potri.002G113300.1.v3.0 annotversion
EAIKAKIIAHPQYSNLMEAYMDCQKVGAPP-EVVARLAAA--------------------
-RQE-SRQR-----------DN-SKDPELDQFM----------------EAYYDMLVKYR
EELTRPI----QEAMDFMRRIETQLNM-IC-H-------GPL---RIFNS----------
---SEGVGS---------------------------------------------------
----------------------------SEDDQD-N--SGGET-------ELPEIDPRAE
DRELKNHLLRKYSGYLGSLKQELSKKKKKGKLPKEARQKLLSWWELH-YKWPYPS----E
TEKVALAETTGLD-QKQINNWFINQRKRHWKP--SEDM----
>Mesculenta_cassava4.1_010084m pacid=17960990 transcript=cassava4.1_010084m locus=cassava4.1_010084m.g ID=cassava4.1_010084m.v4.1 annotver
EAIKAKIIAHPQYFKLLEAYMDCQKVGAPP-EVVARLAAA--------------------
-RQD-AKQR-----------DA-SKDPELDQFM----------------EAYCDMLVKYR
EELTRPI----QEAMDFMRRIETQLNT-IC-N-------GPL---RIFNS----------
---SEGVGS---------------------------------------------------
----------------------------SEEDQE-N--SGGET-------ELPEIDPRAE
DRELKNHLLRKYSGYLSSLKQELSKKKKKGKLPKEARQKLLNWWELH-YKWPYPS----E
TEKVALAESTGLD-QKQINNWFINQRKRHWKP--SEDM----
>Graimondii_Gorai.009G223200.1 pacid=26766665 transcript=Gorai.009G223200.1 locus=Gorai.009G223200 ID=Gorai.009G223200.1.v2.1 annotversion
EAIKAKIIAHPQCSNLLEAYMDCQKVGAPP-DVVARLAAV--------------------
-RQE-ARQR-----------DT-SKDPELDQFM----------------EAYYDMLVKYR
EELTRPI----QEALDFMRRIEAQLNM-LT-N-------APV---RIFNS----------
---CEGVAS---------------------------------------------------
----------------------------SEEDQE-N--SGGET-------ELPEFDPRVE
DRELKNHLLRKYSGYLSSLKQELSKKKKKGKLPKEARQKLLSWWELH-YKWPYPS----E
SEKVALAESTGLD-QKQINNWFINQRKRHWKP--SEDM----
>Vvinifera_GSVIVT01009273001 pacid=17821718 transcript=GSVIVT01009273001 locus=GSVIVG01009273001 ID=GSVIVT01009273001.Genoscope12X annotv
EAIKAKIIAHPQYSNLLEAYMDCQKVGAPP-EVVERLAAV--------------------
-RQE-SRQR-----------DA-SKDPELDQFM----------------EAYYDMLVKYR
EELTRPL----QEATDFMRRIESQLNM-LS-N-------GPV---RIFTS----------
---CEGVGS---------------------------------------------------
----------------------------SEEDQD-N--SGGET-------ELPEIDPRAE
DRELKNHLLRKYSGYLSSLKQELSKKKKKGKLPKDARQKLLNWWELH-YKWPYPS----E
TEKVALAETTGLD-QKQINNWFINQRKRHWKP--SEDM----
>Graimondii_Gorai.010G029000.1 pacid=26761445 transcript=Gorai.010G029000.1 locus=Gorai.010G029000 ID=Gorai.010G029000.1.v2.1 annotversion
EAIKAKIIAHPQYSNLLEAYMDCQKVGAPP-EVVVRLAAV--------------------
-RQE-ARQR-----------DN-SKDPELDQFM----------------EAYYDMLVKYR
EELTRPI----QEAWDFMRRIEAQLNM-LG-N-------GPV---RIFNS----------
---CEGVGS---------------------------------------------------
----------------------------SEEDQD-N--SGGET-------ELPEIDPRAE
DRELKNHLLRKYSGYLSSLKQELSKKKKKGKLPKEARQKLLSWWELH-YKWPYPS----E
TEKVALAESTGLD-QKQINNWFINQRKRHWKP--SEDM----
>Tcacao_Thecc1EG034627t1 pacid=27457699 transcript=Thecc1EG034627t1 locus=Thecc1EG034627 ID=Thecc1EG034627t1.CGDv1.1 annotversion=v1.1
EAIKAKIIAHPQYSNLLEAYMDCQKVGAPP-EVAARLAAA--------------------
-RQE-ARQR-----------DN-SKDPELDQFM----------------EAYYDMLVKYR
EELTRPI----QEALDFMRRIEAQLNM-LS-N-------GPV---RIFNS----------
---CEGVGS---------------------------------------------------
----------------------------SEEDQD-N--SGGET-------ELPEIDPRAE
DRELKNHLLRKYSGYLSSLKQELSKKKKKGKLPKEARQKLLSWWELH-YKWPYPS----E
TEKVALAESTGLD-QKQINNWFINQRKRHWKP--SEDM----
>Osativa_LOC_Os03g56110.1 pacid=24126378 transcript=LOC_Os03g56110.1 locus=LOC_Os03g56110 ID=LOC_Os03g56110.1.MSUR7 annotversion=v7.0
AAVKAEIMSHPQYSALLAAYLGCKKVGAPP-DVLTKLTAVPAAQQ--------------L
DEADG--HP----------RDDDP--DQLDQFM----------------DAYCSMLTRYR
EELERPI----LEAAEFFSRVETQLDS-LAES---------------NCE----------
-----GTGS---------------------------------------------------
----------------------------SEE--------EQD----------------PS
DKQLKHQLLRKYGGSLGDLRQVFSKRTKKGKLPKEARQKLLHWWELH-YKWPYPS----E
MEKMTLAQTTGLD-QKQINNWFINQRKRHWKPTPVAGTAF--
>Bdistachyon_Bradi1g57607.1.p pacid=31126730 transcript=Bradi1g57607.1 locus=Bradi1g57607 ID=Bradi1g57607.1.v2.1 annotversion=v2.1
EAIKAKIVAHPQYSALLAAYLDCQKVGAPP-EVMEKLTAM--------------------
-AAK-S-PG------------EQRGDPELDQFM----------------EAYCNMLAKYR
EELTRPI----EEAMEFLKRVEAQLDS-ITGAG---HGGSSARLS-LLA-----------
E----GVGS---------------------------------------------------
-----------------------------SEDDMDV--SGRE--------DPPEIDPRAE
DKELKYQLLKKYSGYLSSLRQEFSKKKKKGKLPKEARQKLLHWWELH-YKWPYPS----E
TEKIALAESTGLD-QKQINNWFINQRKRHWKP--SEDM----
>Osativa_LOC_Os07g03770.1 pacid=24108744 transcript=LOC_Os07g03770.1 locus=LOC_Os07g03770 ID=LOC_Os07g03770.1.MSUR7 annotversion=v7.0
ESIKAKIMAHPQYSALLAAYLDCQKVGAPP-EVLERLTAT--------------------
-AAK-ARPP------------HDARDPELDQFM----------------EAYCNMLAKYR
EELTRPI----DEAMEFLKRVESQLDT-IAGGAH-GGGAGSARLL--LA-----------
E---C-VGS---------------------------------------------------
-----------------------------SEDDMDP--SGRE--------EPPEIDPRAE
DKELKFQLLKKYSGYLSSLRQEFSKKKKKGKLPKEARQKLLHWWELH-YKWPYPS----E
TEKIALAESTGLD-QKQINNWFINQRKRHWKP--SEDM----
>Zmays_GRMZM2G452178_P01 pacid=30971099 transcript=GRMZM2G452178_T01 locus=GRMZM2G452178 ID=GRMZM2G452178_T01.v6a annotversion=6a
DAIKAKIVAHPQYSALLAAYLDCQKVGAPP-DLLERLTAM--------------------
-AAK-ARPP------------HGPRDPELDQFM----------------EAYCNMLVKYR
EELTRPI----DEAMEFLKRVEAQLDS-IAGGG----SSSSARLS--LA-----------
S---EGAGS---------------------------------------------------
----------------------------SEDDDMDP--SGRE--------EPPEIDPRAE
DKELKYQLLKKYSGYLSSLRQEFSKKKKKGKLPKEARQKLLHWWELH-YKWPYPS----E
TEKIALAEATGLD-QKQINNWFINQRKRHWKP--SEDM----
>Pvirgatum_Pavir.Bb00225.1.p pacid=30297280 transcript=Pavir.Bb00225.1 locus=Pavir.Bb00225 ID=Pavir.Bb00225.1.v1.1 annotversion=v1.1
DAIKAKIVAHPQYSALLAAYLDCQKVGAPP-DVLERLTAM--------------------
-AAK-ARPP------------HEPRDPELDQFM----------------EAYCNMLVKYR
EELTRPI----DEAMEFLKRVEAQLDS-IAGAA---GGSSAARLS--LA-----------
----EGVGS---------------------------------------------------
-----------------------------SEDDMDA--SGRE--------EPPEIDPRAE
DKELKYQLLKKYSGYLSSLRQEFSKKKKKGKLPKEARQKLLHWWELH-YKWPYPS----E
TEKIALAESTGLD-QKQINNWFINQRKRHWKP--SEDM----
>Pvirgatum_Pavir.Ba03909.1.p pacid=30290126 transcript=Pavir.Ba03909.1 locus=Pavir.Ba03909 ID=Pavir.Ba03909.1.v1.1 annotversion=v1.1
ESIKAKIVAHPQYSALLAAYLDCQKVGAPP-DVLERLTAM--------------------
-AAK-ARPP------------HEPRDPELDQFM----------------EAYCNMLVKYR
EELTRPI----DEAMEFLKRVEAQLDS-IAGAG---AGSSAARLS--LA-----------
----EGVGS---------------------------------------------------
-----------------------------SEDDMDA--SGRE--------EPPEIDPRAE
DKELKYQLLKKYSGYLSSLRQEFSKKKKKGKLPKEARQKLLHWWELH-YKWPYPS----E
TEKIALAESTGLD-QKQINNWFINQRKRHWKP--SEDM----
>Sbicolor_Sobic.002G023900.1.p pacid=28383114 transcript=Sobic.002G023900.1 locus=Sobic.002G023900 ID=Sobic.002G023900.1.v2.1 annotversi
EAIKAKIVAHPQYSALLAAYLDCQKVGAPP-DVLERLTAM--------------------
-AAK-ARPP------------HEPRDPELDQFM----------------EAYCNMLVKYR
EELTRPI----DEAMEFLKRVEAQLDS-ISGGG---GSSSSARLS--LT-----------
----EGVGS---------------------------------------------------
-----------------------------SEDDMDP--SGRE--------DPPEIDPRAE
DKELKYQLLKKYSGYLSSLRQEFSKKKKKGKLPKEARQKLLHWWELH-YKWPYPS----E
TEKIALAESTGLD-QKQINNWFINQRKRHWKP--SEDM----
>Zmays_GRMZM2G028041_P01 pacid=30994108 transcript=GRMZM2G028041_T01 locus=GRMZM2G028041 ID=GRMZM2G028041_T01.v6a annotversion=6a
EAIKAKIVAHPQYSALLAAYLDCQKVGAPP-DVLERLTAM--------------------
-AAK-ARPP------------HEPRDPELDQFM----------------EAYCNMLVKYR
EELTRPI----DEAMEFLKRVEAQLDC-ISGGG---GS-SSARLS--LA-----------
----EGVGS---------------------------------------------------
-----------------------------SEDDMDP--NGRE--------DPPEIDPRAE
DKELKYQLLKKYSGYLSSLRQEFSKKKKKGKLPKEARQKLLHWWELH-YKWPYPS----E
TEKIALAESTGLD-QKQINNWFINQRKRHWKP--SEDM----
>Bdistachyon_Bradi1g07247.1.p pacid=31137225 transcript=Bradi1g07247.1 locus=Bradi1g07247 ID=Bradi1g07247.1.v2.1 annotversion=v2.1
EAVKAKIMAHPLYSPLLASYLDCHKVGAPP-DVLDRLSAV--------------------
-AAK-AAAE------------PPRVDPELDQFM----------------EAYCNMLAKYR
EELARPI----WEATEFFRSVETQLDS-ITADS------NCE------------------
-----GAGS---------------------------------------------------
----------------------------SEDD-LDT--------------CAEEIDPSAE
DRELKHQLLRKYGGYVGSLRQEFCKRRKKGKLPKEARQKLLQWWELH-CKWPYPS----E
TEKIALAESTGLD-QKQINNWFINQRKRHWKPA-AEDM----
>Zmays_GRMZM2G135447_P01 pacid=31016071 transcript=GRMZM2G135447_T01 locus=GRMZM2G135447 ID=GRMZM2G135447_T01.v6a annotversion=6a
DAIKARIMSHPQYSALLAAYLDCQKVGAPP-DVSDRLSAM--------------------
-AAA-AQPG------------TRADDPELDQFM----------------EAYCNMLVKFH
EEMARPI----QEATEFFNSMERQLGS-TISDS------NCE------------------
-----VAGS---------------------------------------------------
----------------------------SEDE-QDA--------------WPEEIDPCAE
DKELKHQLLRKYGGYLGGLRQEFSKRKKKGKLPKEARQKLLHWWELH-YKWPYPS----E
TEKMALAETTGLD-PKQINNWFINQRKRHWKPA-SEDM----
>Pvirgatum_Pavir.Ia00428.1.p pacid=30212439 transcript=Pavir.Ia00428.1 locus=Pavir.Ia00428 ID=Pavir.Ia00428.1.v1.1 annotversion=v1.1
ETIKAKIMSHPQYSALVAAYLDCQKVGAPP-DVSDRLSAM--------------------
-A-A-AQPG--------------RADPELDQFM----------------EAYCNMLVKYQ
EELARPI----HEAAEFFKSVERQLDS-ITDSN------YCE------------------
-----GAGS---------------------------------------------------
----------------------------SEDD-QDA--------------CPEEIDPCAE
DKELKHQLLRKYGGYLGGLRQEFSKRKKKGKLPKEARQKLLHWWELH-YKWPYPS----E
TEKLALAETTGLD-QKQINNWFINQRKRRWKPT-SEDM----
>Pvirgatum_Pavir.J02443.4.p pacid=30306377 transcript=Pavir.J02443.4 locus=Pavir.J02443 ID=Pavir.J02443.4.v1.1 annotversion=v1.1
ETIKAKIMSHPQYSALVAAYLDCRKVGAPP-DVSDRLSAM--------------------
-A-A-AQPG--------------RADPELDQFM----------------EAYCNMLVKYQ
EELARPI----QEAAEFFKSVERQLDS-ITDSN------NCE------------------
-----GAGS---------------------------------------------------
----------------------------SEDEQQDT--------------CPEEIDPCAE
DKELKHQLLRKYGGYLGGLRQEFSKRKKKGKLPKEARQKLLRWWELH-CKWPYPS----E
TEKLALAETTGLD-QKQINNWFINQRKRHWKPA-SEDM----
>Pvirgatum_Pavir.J02443.1.p pacid=30306376 transcript=Pavir.J02443.1 locus=Pavir.J02443 ID=Pavir.J02443.1.v1.1 annotversion=v1.1
ETIKAKIMSHPQYSALVAAYLDCRKVGAPP-DVSDRLSAM--------------------
-A-A-AQPG--------------RADPELDQFM----------------EAYCNMLVKYQ
EELARPI----QEAAEFFKSVERQLDS-ITDSN------NCE------------------
-----GAGS---------------------------------------------------
----------------------------SEDEQQDT--------------CPEEIDPCAE
DKELKHQLLRKYGGYLGGLRQEFSKRKKKGKLPKEARQKLLRWWELH-CKWPYPSP--LE
TEKLALAETTGLD-QKQINNWFINQRKRHWKPA-SEDM----
>Ppersica_ppa015339m pacid=17640911 transcript=ppa015339m locus=ppa015339m.g ID=ppa015339m.v1.0 annotversion=v1.0
DRMEAKIMAHPLFPRLLASYVSCQKVGAPP-EVVARLEQA--------------------
-CSAANSEA--------ACLGGGDPDPALDQFM----------------EAYCEMLTKYE
EELTKPF----KEAMLFLSKIDSQLQA-LTVHSSSDS---A-------------------
G-----RSG---------------------------------------------------
----------------------------SPEEVD----A---T--------ESCIDPRAE
DREIKAKLLHKYTGYLGSLKQEFMKKKKNGKLPKEARHQLLDWWSRH-YKWPYPS----E
AQKLALAESTGLD-LKQINNWFINQRKRHWKP--SEDI----
>Mdomestica_MDP0000233192 pacid=22659583 transcript=MDP0000233192 locus=MDP0000233192 ID=MDP0000233192.GDRv1.0.196 annotversion=v1.0
-SVKAKIMAHPLYPQLLSAYVNCLKVGAPA-EVXARLEQV--------------------
-CSA-NSEAA----SIRG--GDNHPDAALDQFM----------------EAYCEMLTKYE
EELTEPF----KEAMLFLSNIDTQLKA-LTLHSNSSSD-SAI------------------
G-----QSG---------------------------------------------------
----------------------------SPKEA-----A------------ECSMDPQAE
DRELKVQLLRKYSGYMGTLKQEFMKKKKNGKLPEEARHQLLDWWCRH-YKWPYPSVQAIE
AQKLALAESTGLD-LKQINNWFINQRKRHWKP---EDM----
>Mdomestica_MDP0000222097 pacid=22677364 transcript=MDP0000222097 locus=MDP0000222097 ID=MDP0000222097.GDRv1.0.196 annotversion=v1.0
-GVKAKIIAHPLFPRLLSAYVNCQKVGAPP-EVVARLEQV--------------------
-CSA-NSEAA----SIRGGGGDDHPDPALDQFM----------------EAYCEMLTKYE
EELTKPF----KEAMLFLSNIDSQLKA-LAYNSNSSSE-SAS------------------
G-----LGR---------------------------------------------------
----------------------------SPEEAN----A--------------DIDPQAE
NRELKVQLLHKYSGYLGTLKQEFMKKKKNGKLPKEARHQLFDWWCRH-YKWPYPS----E
AQKLALAESTGLE-LKQINNWFINQRKRHWKP--SEDM----
>Lusitatissimum_Lus10030003 pacid=23159752 transcript=Lus10030003 locus=Lus10030003.g ID=Lus10030003.BGIv1.0 annotversion=v1.0
VSMRAKIMSHPHFPRLLSAFSNCQKEEA----CGGDAPPA--------------------
--AA-MMSG--------ARTSSLGEDPALDQFM----------------EAYCEMLTKYE
QELSKPF----KEALIFLSRIESQFRA-LTTTNSSSSPNY--------------------
MANGR-NGS---------------------------------------------------
----------------------------SEEDIE----A------------ATYIDPQAE
DKELKVQLLRRYSGYLGNLKQEFLKKKKKGKLPKEARQMLLEWWNRH-YKWPYPSE----
TQKVALAEATGLD-QKQINNWFINQRKRHWKP--TEDM----
>Mtruncatula_Medtr5g085860.1 pacid=31091729 transcript=Medtr5g085860.1 locus=Medtr5g085860 ID=Medtr5g085860.1.JCVIMt4.0v1 annotversion=Mt4.
NTCRDKIMAHPLFPRLLSSYLNCLKVGAPP-EVVASLEES--------------------
-CAK-EILNG--SGRTGSSSSCIGEDPGLDQFM----------------EAYCEMLIKYE
QELTKPF----KEAMLFLSRIESQLKA-VAVSTDFGQS----------------------
------FAA---------------------------------------------------
----------------------------SQNEID----V---H--------NNLDTTQGE
DQELKVQLLRKYSGYLGSLKKEFLKKKKNGKLPKEARQQLLDWWSRH-YKWPYPSE----
SQKQALAESTGLD-LKQINNWFINQRKRHWKP--SEDM----
>Gmax_Glyma.14G047000.2.p pacid=30532746 transcript=Glyma.14G047000.2 locus=Glyma.14G047000 ID=Glyma.14G047000.2.Wm82.a2.v1 annotver
CSVRDKIMAHPLFPRLLSSYLNCLKVGAPP-EVVASLEES--------------------
-CAK-ESFNA--SGRTG-G--SIGEDPALDQFM----------------EAYCEMLIKYE
QELTKPF----KEAMLFFSRIECQLKA-LAVSSDFGQS----------------------
------T-S---------------------------------------------------
----------------------------SQNEVD----V---H--------NNLDS-QAE
DRELKVQLLRKYSGYLGSLKKEFLKKKKNGKLPKEARQQLLDWWNRH-YKWPYPSE----
SQKQALAESTGLD-LKQINNWFINQRKRHWKP--SEDM----
>Pvulgaris_Phvul.008G212100.1 pacid=27153761 transcript=Phvul.008G212100.1 locus=Phvul.008G212100 ID=Phvul.008G212100.1.v1.0 annotversion
CSVRDKIMAHPLFPRLLSSYLNCLKVGAPP-DVVASLEES--------------------
-CAK-ESINA--SGRTGSG--SIGEDPALDQFM----------------EAYCEMLIKYE
QELTKPF----KEAMLFFSRIECQLKA-LAVSSDFGQS----------------------
------S-S---------------------------------------------------
----------------------------SQNEVD----V---H--------NNLDT-QAE
DRELKVQLLRKYSGYLGSLKKEFLKKKKNGKLPKEARQQLLDWWNRH-YKWPYPSE----
SQKQALAESTGLD-LKQINNWFINQRKRHWKP--SEDM----
>Csativus_Cucsa.148830.1 pacid=16964208 transcript=Cucsa.148830.1 locus=Cucsa.148830 ID=Cucsa.148830.1.v1.122 annotversion=v1.0
STSKAKIMAHPLFPRLLTAYVNCQKVGAPP-EVVARLEQA--------------------
-CAV-TGSC-----RAAGH----GNDPALDQFM----------------EAYCEMLTKYE
QELTKPF----KEAMLFFSRIESQLKA-EAVSSDGFEL----------------------
--------V---------------------------------------------------
----------------------------GQNECSKEI-V---D--------ENYIDPQAE
VKELKGQLLRKYSGYLGSLKQEFLKKKKNGKLPKEARQQLLDWWSRH-YKWPYPSE----
SQKVALAESTGLD-LKQINNWFINQRKRHWKP--TEDM----
>Cclementina_Ciclev10015818m pacid=20818352 transcript=Ciclev10015818m locus=Ciclev10015818m.g ID=Ciclev10015818m.v1.0 annotversion=v1.0
NSIKAGIFAHPHFPRLLASYVNCQKVGAPA-QVVARLDEA--------------------
-CAS-EAIMS---SSAGTAASRVGDDPALDQFM----------------EAYCEMLTKYE
QELTKPF----KDASLFLSEIDAQLKT-LAVSSNISVV----------------------
---AGQSGS---------------------------------------------------
----------------------------SEEEID----V---K--------DHCIDPLAE
DRDLKDQLLRRYSGSLGSLKQEFLKKKKKGKLPKEARQLLLDWWSRH-HRWPYPSE----
PQKLALAESTGLD-QKQINNWFINQRKRHWKP--SEDM----
>Pvulgaris_Phvul.003G081800.1 pacid=27142501 transcript=Phvul.003G081800.1 locus=Phvul.003G081800 ID=Phvul.003G081800.1.v1.0 annotversion
SAVKAKIMAHPHYHRLLAAYVNCQKVGAPP-EVVARLEEA--------------------
-CAS-AVTM---------GTARIGEDPALDQFM----------------EAYCEMLIKYE
QELTKPF----KEAMLFLQRIECQFKS-LTISSS---DT---------------------
---DR-NGS---------------------------------------------------
----------------------------SED--I-------DV--------NNIIDPQAE
DQELKGQLLRKYRGYLGSLKQEFTKKRKKGKLPKEARQQLLDWWSRH-YKWPYPSE----
SQKLALAESTGLD-QKQINNWFINQRKRHWKP--SEDM----
>Gmax_Glyma.07G263600.1.p pacid=30495157 transcript=Glyma.07G263600.1 locus=Glyma.07G263600 ID=Glyma.07G263600.1.Wm82.a2.v1 annotver
SAVKAKIMAHPHYHRLLAAYVNCQKVGAPP-EVVGRLEEA--------------------
-CAS-AVIM---------GTASIGEDPALDQFM----------------EAYCEMLIKYE
QELSKPF----KEAMLFLQRIECQFKS-LTISSS--LDTT--------------------
---DR-NGP---------------------------------------------------
----------------------------SED--V-------DV--------TNIIDPQAE
DQELKGQLLRKYRGYLGSLKQEFTKKRKKGKLPKEARQQLLEWWSRH-YKWPYPSE----
SQKLALAESTGLD-QKQINNWFINQRKRHWKP--SEDM----
>Gmax_Glyma.17G010200.1.p pacid=30480835 transcript=Glyma.17G010200.1 locus=Glyma.17G010200 ID=Glyma.17G010200.1.Wm82.a2.v1 annotver
SAIKAKIMAHPHYHRLLAAYVNCQKVGAPP-EVMGRLEEA--------------------
-CAS-AVTM---------GTASIGEDPELDQFM----------------EAYCEMLIKYE
QELSKPF----KEAMLFLQRIECQFKS-LTISSS--LDTT--------------------
---DR-NGS---------------------------------------------------
----------------------------SDD--V-------DV--------TNIIDPQAE
DQELKGQLLRKYRGYLGSLKQEFTKKRKKGKLPKEARQQLLEWWSRH-YKWPYPSE----
SQKLALAESTGLD-QKQINNWFINQRKRHWKP--SEDM----
>Mtruncatula_Medtr2g024390.1 pacid=31068569 transcript=Medtr2g024390.1 locus=Medtr2g024390 ID=Medtr2g024390.1.JCVIMt4.0v1 annotversion=Mt4.
SSVKSKIMAHPHYHRLLEAYINCQKVGAPS-EVVARLEEA--------------------
-CAT-VRMGG--------GSGCLGEDPALDQFM----------------EAYCEMLIKYE
QELSKPL----KEAMLFLQRIEVQFKN-LTVSSS--SDNI--------------------
---DR-NGS---------------------------------------------------
----------------------------SEEDHV-------DL--------NNMIDPQAE
DRELKGQLLRKYSGYLGSLKQEFMKKRKKGKLPKEARQQLLEWWSRH-YKWPYPSE----
SQKLALAESTGLD-QKQINNWFINQRKRHWKP--SEDM----
>Pvulgaris_Phvul.006G145800.1 pacid=27165854 transcript=Phvul.006G145800.1 locus=Phvul.006G145800 ID=Phvul.006G145800.1.v1.0 annotversion
SAVKAKIMAHPHYHRLLAAYVNCQKVGAPP-EVVARLEES--------------------
-CAS-VTMVG--------GSSCLGEDPALDQFM----------------EAYCEMLTKYE
QELSKPL----KEAMLFLQRIECQFKN-LTISS---SDF---------------------
---DR-NGS---------------------------------------------------
----------------------------SEEDV--------DV--------S-MIDPQAE
DRELKGQLLRKYSGYLGSLKQEFMKKRKKGKLPKEARQQLLEWWSRH-YKWPYPSE----
SQKLALAESTGLD-QKQINNWFINQRKRHWKP--SEDM----
>Gmax_Glyma.09G007500.1.p pacid=30484861 transcript=Glyma.09G007500.1 locus=Glyma.09G007500 ID=Glyma.09G007500.1.Wm82.a2.v1 annotver
SAVKAKIMAHPHYHRLLAAYVNCQKVGAPP-EVVARLEEA--------------------
-CAS-ATMAG--------GSSCIGEDPALDQFM----------------EAYCEMLTKYE
QELSKPL----KEAMLFLQRIECQFKN-LTISS---SDF---------------------
---DR-NGS---------------------------------------------------
----------------------------SEEDV--------DL--------N-MIDPQAE
DRDLKGQLLRKYSGYLGSLKQEFMKKRKKGKLPKEARQQLLEWWNRH-YKWPYPSE----
SQKLALAESTGLD-QKQINNWFINQRKRHWKP--SEDM----
>Gmax_Glyma.15G111900.2.p pacid=30496627 transcript=Glyma.15G111900.2 locus=Glyma.15G111900 ID=Glyma.15G111900.2.Wm82.a2.v1 annotver
SAVKAKIMAHPHYHRLLAAYVNCQKVGAPP-EVVARLEEA--------------------
-CAS-ATMAG--------GSSCIGEDPALDQFM----------------EAYCEMLTKYE
QELSKPL----KEAMLFLQRIECQFKN-LTISS---TDF---------------------
---ER-NGS---------------------------------------------------
----------------------------SEEDV--------DL--------N-MIDPQAE
DRELKGQLLRKYSGYLGSLKQEFMKKRKKGKLPKEARQQLLEWWSRH-YKWPYPSE----
SQKLALAESTGLD-QKQINNWFINQRKRHWKP--SEDM----
>Fvesca_mrna19507.1v1.0hybrid pacid=27275732 transcript=mrna19507.1v1.0hybrid locus=gene19507v1.0hybrid ID=mrna19507.1v1.0hybri
SSIKSKIMAHPHYHRLLAAYINCQKVGAPP-EVVGRLEEA--------------------
-CES-ATVGQ--SSGSGDGHGSLGEDPALDQFM----------------EAYCEMLIKYE
QEVSKPF----KEAMLFLQKIESQFTA-LTVSSASATD----------------------
GM-DRNNKG---------------------------------------------------
----------------------------SSEEVD----V--NN--------NLLVDPQAE
DRELKGQLLRKYSGYLGSLKQEFMKKRKKGKLPKEARQKLLDWWSRH-YKWPYPSE----
SQKLSLAESTGLD-QKQINNWFINQRKRHWKP--SEDM----
>Mguttatus_Migut.H01590.1.p pacid=28952919 transcript=Migut.H01590.1 locus=Migut.H01590 ID=Migut.H01590.1.v2.0 annotversion=v2.0
CSTKDKIMAHPHYHRLLSAYANCQKIGAPP-EVVVKLEEA--------------------
-CAS-AAMG---GG----GTSCVGEDPALDQFM----------------EAYCEMLSKYE
QELSKPF----KEAMVFLSRIESQFKS-LSLSAP--------------------------
---MERNGS---------------------------------------------------
----------------------------SEEEVD----V--NN--------SSFIDPQAE
DRELKGQLLRKYSGYLGSLKQEFMKKRKKGKLPKEARQQLLDWWSRH-YKWPYPSE----
SQKLALAEATGLD-QKQINNWFINQRKRHWKP--SEDM----
>BrapaFPsc_Brara.I01459.1.p pacid=30642118 transcript=Brara.I01459.1 locus=Brara.I01459 ID=Brara.I01459.1.v1.3 annotversion=v1.3
ASVKAKIMGHPHYHRLLLAYVNCQKVGAPP-EVQARLEET--------------------
-CSS-AAAA---MG----PTGSLGEDPGLDQFM----------------EAYCEMLVKYE
QELSKPF----KEAMVFLQHVECQFKS-LSLSSPSSFS----------------------
IE-RNNNGS---------------------------------------------------
----------------------------SEEEVD----M---N--------NEFVDPQAE
DRELKGQLLRKYSGYLGSLKQEFMKKRKKGKLPKEARQQLLDWWSRH-YKWPYPSE----
QQKLALAESTGLD-QKQINNWFINQRKRHWKP--SEDM----
>Bstricta_Bostr.22157s0102.1.p pacid=30653888 transcript=Bostr.22157s0102.1 locus=Bostr.22157s0102 ID=Bostr.22157s0102.1.v1.2 annotversi
SSVKAKIMAHPHYHRLLAAYVSCQKVGAPP-EVVARLEEA--------------------
-CSS-AAAA---MG----PTGCLGEDPGLDQFM----------------EAYCEMLVKYE
QELSKPF----KEAMVFLQRVECQFKS-LSLSSPSSFS----------------------
IE-RNNNAS---------------------------------------------------
----------------------------SEEEVD----M---N--------NEFIDPQAE
DRELKGQLLRKYSGYLGSLKQEFMKKRKKGKLPKEARQQLLDWWSRH-YKWPYPSE----
QQKLALAESTGLD-QKQINNWFINQRKRHWKP--SEDM----
>Esalsugineum_Thhalv10023520m pacid=20201309 transcript=Thhalv10023520m locus=Thhalv10023520m.g ID=Thhalv10023520m.v1.0 annotversion=v1.0
ASVKAKIMAHPHYHRLLVAYVNCQKVGAPA-EVAARLEEA--------------------
-CSS-AAAA---MG----PAGCLGEDPGLDQFM----------------EAYCEMLVKYE
QELSKPF----KEAMVFLQRVECQFKS-LSLSSPSSFS----------------------
ID-RNNNGS---------------------------------------------------
----------------------------SEEEVD----M---N--------NEFIDPQAE
DRELKGQLLRKYSGYLGSLKQEFMKKRKKGKLPKEARQQLLDWWSRH-YKWPYPSE----
QQKLALAESTGLD-QKQINNWFINQRKRHWKP--SEDM----
>Athaliana_STM1
ASVKAKIMAHPHYHRLLAAYVNCQKVGAPP-EVVARLEEA--------------------
-CSS-AAAA---MG----PTGCLGEDPGLDQFM----------------EAYCEMLVKYE
QELSKPF----KEAMVFLQRVECQFKS-LSLSSPSSFS----------------------
ID-RNNNGS---------------------------------------------------
----------------------------SEEEVD----M---N--------NEFVDPQAE
DRELKGQLLRKYSGYLGSLKQEFMKKRKKGKLPKEARQQLLDWWSRH-YKWPYPSE----
QQKLALAESTGLD-QKQINNWFINQRKRHWKP--SEDM----
>Crubella_Carubv10022235m pacid=20907041 transcript=Carubv10022235m locus=Carubv10022235m.g ID=Carubv10022235m.v1.0 annotversion=v1.0
ASVKAKIMAHPHYHRLLAAYVNCQKVGAPP-EVVVRLEEA--------------------
-CSS-AAAA---MG----PTGCLGEDPGLDQFM----------------EAYCEMLVKYE
QELSKPF----KEAMVFLQRVECQFKS-LSLSSPSSFS----------------------
ID-RNNNGS---------------------------------------------------
----------------------------SEEEVD----M---S--------NEFVDPQAE
DRELKGQLLRKYSGYLGSLKQEFMKKRKKGKLPKEARQQLLDWWSRH-YKWPYPSE----
QQKLALAESTGLD-QKQINNWFINQRKRHWKP--SEDM----
>Alyrata_338146 pacid=16055456 transcript=338146 locus=338146 ID=338146.v1.107 annotversion=v1.0
ASVKAKIMAHPHYHRLLAAYVNCQKVGAPP-EVVVRLEEA--------------------
-CSS-AAAA---MG----PTGCLGEDPGLDQFM----------------EAYCEMLVKYE
QELSKPF----KEAMVFLQRVECQFKS-LSLSSPSSFS----------------------
ID-RNNNGS---------------------------------------------------
----------------------------SEEEVD----M---N--------NEFVDPQAE
DRELKGQLLRKYSGYLGSLKQEFMKKRKKGKLPKEARQQLLDWWSRH-YKWPYPSE----
QQKLALAESTGLD-QKQINNWFINQRKRHWKP--SEDM----
>Mdomestica_MDP0000231216 pacid=22672094 transcript=MDP0000231216 locus=MDP0000231216 ID=MDP0000231216.GDRv1.0.196 annotversion=v1.0
SIVKAKIMAHPHYHRLLASYINCQKVGAPP-EVVARLEEA--------------------
-CAS-ATIGQ--SS----GSGSLGEDPALDQFM----------------EAYCEMLTKYE
QELSKPF----KEAMIFFQRIESQFKA-LTLSSSSDSAAVLVTSSILDLDSLACLSENYS
GI-DRNNGS---------------------------------------------------
----------------------------SEEEVD----V---N---------NFIDPQAE
DRELKGQLLRKYSGYLGSLKQEFMKKRKKGKLPKEARQQLLDWWSRH-YKWPYPSE----
SQKLALAESTGLD-QKQINNWFINQRKRHWKP--TEDMP---
>Ppersica_ppa008461m pacid=17662557 transcript=ppa008461m locus=ppa008461m.g ID=ppa008461m.v1.0 annotversion=v1.0
SSVKAKIMAHPHYHRLLASYINCQKVGAPP-EVVARLEEA--------------------
-CAS-ASIGQ--SS----GSGCLGEDPALDQFM----------------EAYCEMLTKYE
QELSKPF----KEAMIFLQRIESQFKA-LTLSSSSDSAV---------------------
GL-DRNG-S---------------------------------------------------
----------------------------SEEEVD----V---N--------NNFIDPQAE
DRELKGQLLRKYSGYLGSLKQEFMKKRKKGKLPKEARQQLLDWWSRH-YKWPYPSE----
SQKLALAESTGLD-QKQINNWFINQRKRHWKP--SEDM----
>Mdomestica_MDP0000136226 pacid=22653166 transcript=MDP0000136226 locus=MDP0000136226 ID=MDP0000136226.GDRv1.0.196 annotversion=v1.0
STVKAKIMAHPHYHRLLASYINCQKVGAPP-EVVARLEEA--------------------
-CAS-ATVGQ--SS----ESGSLGEDPALDQFM----------------EAYCEMLTKYE
QEISKPF----KEAMIFLQRIESQFKA-LTLSCSSDSAVSSQTLRAV--VDSWCPN--TM
GI-DRNHVS---------------------------------------------------
----------------------------SEEEVD----V---N--------NNFIDPQAE
DRELKGQLLRKYSGYLGSLKQEFMKKRKKGKLPKEARQQLLDWWSRH-YKWPYPSE----
SQKLALAESTGLD-QKQINNWFINQRKRHWKP--SEDM----
>Graimondii_Gorai.011G011700.1 pacid=26811316 transcript=Gorai.011G011700.1 locus=Gorai.011G011700 ID=Gorai.011G011700.1.v2.1 annotversion
SSMKAKIMSHPHYHRLLAAYVNCQKVGAPP-EVVARLEEA--------------------
-CAT-ATVGG---S----STSYMGEDPALDQFM----------------EAYCEMLIKYE
QELSKPF----KEAMVFLQRIECQFKA-LTVSSSN--S----------------------
TF-ER-NGS---------------------------------------------------
----------------------------SEEETD----V--NN--------KSFIDPLAE
DRELKDKLLQRYSGYLGSLKQEFMKKRKKGKLPKEARQQLLDWWSRH-YKWPYPSE----
SQKLALAESTGLD-QKQINNWFINQRKRHWKP--SEDM----
>Slycopersicum_Solyc02g081120.2.1 pacid=27286532 transcript=Solyc02g081120.2.1 locus=Solyc02g081120.2 ID=Solyc02g081120.2.1.iTAGv2.3 annotver
SSIKSKIMAHPHYHRLLTAYLNCQKIGAPP-EVVARLEEI--------------------
-CAT-ATMGR--SS----GGGIIGEDPALDQFM----------------EAYCEMLTKYE
QELSKPF----KEAMVFLSRIECQFKA-LTLAPNSSHE----------------------
AM-DR-NGS---------------------------------------------------
----------------------------SDEEVD----V---N--------NSFIDPQAE
DRELKGQLLRKYSGYLGSLKQEFMKKRKKGKLPKEARQQLVDWWLRH-IKWPYPSE----
SQKLALAESTGLD-QKQINNWFINQRKRHWKP--SEDM----
>Stuberosum_PGSC0003DMP400029225 pacid=24429099 transcript=PGSC0003DMT400043083 locus=PGSC0003DMG400016711 ID=PGSC0003DMT400043083.v3.4 ann
SSIKSKIMAHPHYPRLLAAYLSCQKIGAPP-EVVARLEEI--------------------
-CAT-ATMGR---S----SGGIIGEDPALDQFM----------------EAYCEMLTKYE
QELSKPF----KEAMVFLSRIECQFKA-LTLAPNSSHE----------------------
AM-DR-NGS---------------------------------------------------
----------------------------SDEEVD----V---N--------NSFIDPQAE
DRELKGQLLRKYSGYLGSLKQEFMKKRKKGKLPKEARQQLVDWWLRH-IKWPYPSE----
SQKLALAESTGLD-QKQINNWFINQRKRHWKP--SEDM----
>Egrandis_Eucgr.D01364.1 pacid=23575136 transcript=Eucgr.D01364.1 locus=Eucgr.D01364 ID=Eucgr.D01364.1.v1.1 annotversion=v1.1
-DVKAKIMAHPHYHRLLSAYVNCQKVGAPP-GVVAKLEEA--------------------
-CAS-AIMAG--MS----NTGCIGEDPALDQFM----------------EAYCEMLTKYE
QELSKPF----KEAMLFLQRIECQFKA-LTLGVPS--DS---------------------
F--DR-NGS---------------------------------------------------
----------------------------SEEDD---------V--------NNFIDPQAE
DRELKTQLLRKYSGYLGSLKQEFMKKRKKGKLPKEARQQLLDWWSRH-YKWPYPSE----
SQKLALAESTGLD-QKQINNWFINQRKRHWKP--SEDM----
>Csativus_Cucsa.044950.1 pacid=16953279 transcript=Cucsa.044950.1 locus=Cucsa.044950 ID=Cucsa.044950.1.v1.122 annotversion=v1.0
CEVKAKIMAHPHYHRLLAAYVNCRKVGAPP-EVVARLEEA--------------------
-CAS-VTMS---NN----GGGCIGEDPALDQFM----------------EAYCEMLTKYE
QELSKPF----RDAMLFLQRIDSQFKA-LSISSSH-LP----------------------
F--DR-NGS---------------------------------------------------
----------------------------SEEEVD----I---N--------GHSIDPQAE
DRELKGQLLRKYSGYLGSLKQEFMKKRKKGKLPKEARQQLLDWWSRH-YKWPYPSE----
SQKLALAQSTGLD-QKQINNWFINQRKRHWKP--SEDM----
>Acoerulea_Aquca_012_00046.1 pacid=22037619 transcript=Aquca_012_00046.1 locus=Aquca_012_00046 ID=Aquca_012_00046.1.v1.1 annotversion=v1.
SNLRAKIISHPHYPRLLACYINCQKVGATP-EVITRLEEA--------------------
-CAS-EAMS----V----GRRNLGEDPGLDQFM----------------EAYCEMLIKYE
QELSKPF----KEAMLFLSRIESQFKA-LTVGSS---D----------------------
F--DR-NGS---------------------------------------------------
----------------------------SEEEVD----G---I--------DSAIDPLAE
DRELKGQLLRKYSGYLGSLKQEFMKKRKKGKLPKEARQQLLDWWSKH-YKWPYPSE----
SQKLALAESTGLD-QKQINNWFINQRKRHWKP--SEDM----
>Graimondii_Gorai.009G181500.1 pacid=26768388 transcript=Gorai.009G181500.1 locus=Gorai.009G181500 ID=Gorai.009G181500.1.v2.1 annotversion
SSVKAKIMAHPLYHRLVAAYVNCRKVGAPP-EVVARLEQV--------------------
-CAS-ATMG----S----TIGCIGEDPALDQFM----------------EAYSEMLAKYE
QELSKTF----KDAMLFLQSVECQFKA-LTISPS---N----------------------
V--NL-NGS---------------------------------------------------
----------------------------SEEEAD----E--NN--------HHFIDPLAE
DRELKGQLLRKYSGYLGSLKQEFMKKRKRGKLPKEARQKLLDWWTKH-YKWPYPSE----
SQKLALAESTGLD-QKQINNWFINQRKRHWKP--SEDM----
>Cclementina_Ciclev10015591m pacid=20818707 transcript=Ciclev10015591m locus=Ciclev10015581m.g ID=Ciclev10015591m.v1.0 annotversion=v1.0
SSVKAKIMAHPHYHRLLAAYANCQKVGAPP-EVVARLEEV--------------------
-CAS-ASMG----G----GSSCIGQDPALDQFM----------------EAYCEMLTKYE
QELSKPF----KEAMSFLQKIESQFKS-LSISSP---N----------------------
I--DR-NGS---------------------------------------------------
----------------------------SEEDFD----V---N--------IDFIDPQAE
DQELKGQLLRRYSGCLSSLKQEFMKKRKKGKLPKEARQQLLDWWSKH-YKWPYPSE----
SQKLALAESTGLD-SKQINNWFINQRKRHWKP--SEDM----
>Csinensis_orange1.1g024428m pacid=18112208 transcript=orange1.1g024428m locus=orange1.1g024428m.g ID=orange1.1g024428m.v1.1 annotversion
SSVKAKIMAHPHYHRLLAAYANCQKVGAPP-EVVARLEEV--------------------
-CAS-ASMG----G----GSSCIGQDPALDQFM----------------EAYCEMLTKYE
QELSKPF----KEAMSFLQKIESQFKS-LSISSP---N----------------------
I--DR-NGS---------------------------------------------------
----------------------------SEEDFD----V---N--------IDFIDPQAE
DQELKGQLLRRYSGCLSSLKQEFMKKRKKGKLPKEARQQLLDWWSKH-YKWPYPSQ---E
SQKLALAESTGLD-SKQINNWFINQRKRHWKP--SEDM----
>Vvinifera_GSVIVT01030488001 pacid=17836981 transcript=GSVIVT01030488001 locus=GSVIVG01030488001 ID=GSVIVT01030488001.Genoscope12X annotv
--------AHPHYPRLLAAYVNCQKVGAPP-EVVARLEEA--------------------
-CAS-EAMG----S----ATSCVGEDPALDQFM----------------EAYCEMLTKYE
QELTKPF----KEAMLFLSRIECQFKA-LTVAPS---D----------------------
A--GR-VGS---------------------------------------------------
----------------------------SEEEVD----G---N--------DTCIDPQAE
DRELKGQLLRKYSGYLGSLKQEFLKKKKKGKLPKEARQQLLDWWSRH-YKWPYPSE----
SQKLALAESTGLD-QKQINNWFINQRKRHWKP--SEDM----
>Ptrichocarpa_Potri.004G004700.1 pacid=26989321 transcript=Potri.004G004700.1 locus=Potri.004G004700 ID=Potri.004G004700.1.v3.0 annotversion
TSVKAKIMAHPHYHRLLAAYANCQKVGAPP-EVVARLEEA--------------------
-CAS-ASMG----A----NTDGIGEDPALDQFM----------------EAYCEMLTKYE
QELSKPL----KEAMVFLQRVECQFRA-LTLSSP---N----------------------
GN-DR-NAS---------------------------------------------------
----------------------------SEEELD----V---N--------NKFIDPQAE
DQELKGQLLRKYSGYLGSLKKEFMKKRKKGKLPKEARQQLLDWWSRH-HKWPYPSE----
SQKLALAESTGLD-QKQINNWFINQRKRHWKP--SEDM----
>Ptrichocarpa_Potri.011G011100.1 pacid=27002160 transcript=Potri.011G011100.1 locus=Potri.011G011100 ID=Potri.011G011100.1.v3.0 annotversion
SSVKAKIMAHPHYHRLLAAYANCQKVGAPP-EVVARLEEA--------------------
-CAS-ASIA----A----NTGCIGEDPALDQFM----------------EAYCEMLTKYE
QELSKPL----KEAMLFLQRVECQFKA-LTLSSP---I----------------------
GN-DR-NVS---------------------------------------------------
----------------------------SEEEVD----V---N--------NNFIDPQAE
DQELKGQLLRRYSGYLGSLKQEFMKKRKKGKLPKEARQQLLDWWSRH-YKWPYPSE----
SQKLALAESTGLD-QKQINNWFINQRKRHWKP--SEDM----
>Graimondii_Gorai.010G183800.1 pacid=26759076 transcript=Gorai.010G183800.1 locus=Gorai.010G183800 ID=Gorai.010G183800.1.v2.1 annotversion
SSVKAKIMAHPHYHRLLAAYVNCQKVGAPP-EVVASLEEA--------------------
-CAS-ATTG----T----RTGCIGEDPALDQFM----------------EAYCEMLTKYE
QELTKPF----KEAMLFLQRVECQFKA-LTVSSP---N----------------------
GV-DR-NAS---------------------------------------------------
----------------------------SEEDVD----V---N--------NNFIDPLAE
DRELKGQLLRKYSGYLGSLKQEFMKKRKKGKLPKEARQQLLDWWSRH-YKWPYPSE----
SQKLALAESTGLD-QKQINNWFINQRKRHWKP--SEDM----
>Tcacao_Thecc1EG030302t1 pacid=27438992 transcript=Thecc1EG030302t1 locus=Thecc1EG030302 ID=Thecc1EG030302t1.CGDv1.1 annotversion=v1.1
SSVKAKIMAHPHYHRLLAAYVNCQKVGAPP-EVVARLEEA--------------------
-CAS-ATMG----S----GTGCLGEDPALDQFM----------------EAYCEMLTKYE
QELSKPF----KEAMLFLQRVECQFKA-LTVSSP---S----------------------
AA-DR-NGS---------------------------------------------------
----------------------------SEEEVD----V---N--------NNFIDPLAE
DRELKGQLLRKYSGYLGSLKQEFMKKRKKGKLPKEARQQLLDWWGRH-YKWPYPSE----
SQKIALAESTGLD-QKQINNWFINQRKRHWKP--SEDM----
>Vvinifera_GSVIVT01004811001 pacid=17819166 transcript=GSVIVT01004811001 locus=GSVIVG01004811001 ID=GSVIVT01004811001.Genoscope12X annotv
--------AHPHYHRLLAAYANCQKVGAPP-EVVARLEEA--------------------
-CAS-AAMV----T----GTSCIGEDPALDQFM----------------EAYCEMLTKYE
QELSKPF----KEAMLFLSRVECQFKA-LTVSSS---D----------------------
GL-DR-NGS---------------------------------------------------
----------------------------SEEEVD----V---N--------NNFIDPQAE
DRELKGQLLRKYSGYLSSLKQEFMKKRKKGKLPKEARQQLLDWWSRH-YKWPYPSE----
SQKLALAESTGLD-QKQINNWFINQRKRHWKP--SEDM----
>Mesculenta_cassava4.1_010444m pacid=17991550 transcript=cassava4.1_010444m locus=cassava4.1_010444m.g ID=cassava4.1_010444m.v4.1 annotver
PSVKAKIMAHPHYHRLLAAYINCQKVGAPP-DVVARLEDA--------------------
-CAS-AAMG----T----GTSCIGEDPALDQFM----------------EAYCEMLTKYE
QELSKPF----KEAMLFLQRVECQFKA-LTVSSP---N----------------------
GN-ER-NGS---------------------------------------------------
----------------------------SEEEVD----V---N---------NFIDPQAE
DQELKGQLLRRYSGYLGSLKQEFMKKRKKGKLPKEARQQLLDWWSRH-YKWPYPSE----
SQKLALAESTGLD-QKQINNWFINQRKRHWKP--SEDM----
>Rcommunis_29842.m003531 pacid=16810664 transcript=29842.m003531 locus=29842.t000028 ID=29842.m003531.TIGRR0.1 annotversion=v0.1
ASVKAKIMAHPHYHRLLAAYINCQKVGAPP-EVVTRLEEA--------------------
-CAS-ATMG----A----GTSCIGEDPALDQFM----------------EAYCEMLTKYE
QELSKPF----KEAMLFLQRVECQFKA-LTVASP---N----------------------
AS-DR-NGS---------------------------------------------------
----------------------------SEEEVD----V---N--------NNFIDPQAE
DQELKGQLLRRYSGYLGSLKQEFMKKRKKGKLPKEARQQLLDWWSRH-YKWPYPSE----
SQKLALAESTGLD-QKQINNWFINQRKRHWKP--SEDM----
>Pp1s235_27V6.1
-ELRAAIIDHPFYPEMVLAHVRVFKIGAPR-RLINKLDDLT----------------RKF
QQYQN--------------------DPALDHFMR----------------SYVDMLTKFA
EDLEEPF----NKFMQFKDSTTKALEG-ICGHYVETTPD---------------------
---AQASDDLYLPADEN-------------------------------------------
---------------------------LMYP-------DES-----------VVVDPMAS
DEEIKKALRKKYGRHIGELKAEFNRVRKKGKLPSSARSILKDWFNRH-SYWPYPSEM---
-EKQYLQKLCGLN-LKQINNWFINERKRHWSCEGKCMHPN--
>Pp1s303_64V6.1
-LLRDAIVDHPLYPELVVAHISIFKIGAPK-GLLIKLDEME----------------KKF
QRFQYNVLH----------------DPSLDFFMR----------------SYIDLLTKFR
EDLENPY----NKFAQYKDKVTKDLED-LCGHYIETTPD---------------------
---SQDLNDLEILGEEN-------------------------------------------
---------------------------LMYT-------DES-----------IVIDPDAA
DEELKKMLRLKYGKHIAGLKAEFNRVRKKGKLPTNARQILKDWFSRH-SYWPYPSEM---
-EKAYLQRLCGLN-LKQINNWFINERKRHWSCKGKCMYPN--
